# Supplementary material for: Co-targeting of BAX and BCL-XL proteins broadly overcomes resistance to apoptosis in cancer
Source: Nat Commun. 2022 Mar 7;13:1199. doi: 10.1038/s41467-022-28741-7 (PMC8901805; doi:10.1038/s41467-022-28741-7)
Supplement: Supplementary file 3 — Source Data [file 41467_2022_28741_MOESM3_ESM.zip]

Archive with 4 entries (4 files):
- Source data Blots_FINAL.xlsx
- __MACOSX/._Source data Blots_FINAL.xlsx
- Source data_updated_FINAL.xlsx
- __MACOSX/._Source data_updated_FINAL.xlsx
