# Supplementary material for: Co-targeting of BAX and BCL-XL proteins broadly overcomes resistance to apoptosis in cancer
Source: Nat Commun. 2022 Mar 7;13:1199. doi: 10.1038/s41467-022-28741-7 (PMC8901805; doi:10.1038/s41467-022-28741-7)
Supplement: Supplementary file 3 — Source Data [file 41467_2022_28741_MOESM3_ESM.zip › Source data_updated_FINAL.xlsx]

## Sheet: Fig 1
Fig 1a			Fig 1b					Fig 1e			Fig 1f					Fig 1g										Fig 1h				Fig 1i			Fig 1j
																		% Depolarization upon peptide treatment																% Depolarization upon peptide treatment
BTSA1.2 IC50			Cell line	BAX protein expression	BCL-XL protein expression	BTSA1.2 LOG IC50		Navitoclax IC50			Cell line	BCLXL protein expression ratio to anti-apoptotics	BAX: BCL-XL protein expression	Navtoclax LOG IC50		Apoptotic block	Cell line	hBIM	hBID	Puma	Bmf-Y	Bad	HRK	Noxa		Apoptotic Block	Number of cell lines			Apoptotic Block	Number of cell lines				10 μM BIM	1 μM BIM	0.5 μM BIM	0.1 μM BIM	10 μM PUMA2A
Leukemia			rko	0.16944	0.773864	1.12385		Leukemia			rko	0.773864	0.124832	1.23426		Multiple antiapoptotics dependent	Calu-6	100.976	86.8029	36.7331	42.7555	95.931	89.1203	43.08		Multiple anti-apoptotics	3			Multiple anti-apoptotics	2		Hematological	MOLM13	74.1372	59.2232	47.1651	9.06408	0.268105
MOLM13	0.3221		dld1	0.123888	0.939951	1.08707		MOLM13	0.037		dld1	0.939951	0.0584013	0.568905			LM2	88.8887	76.4529	86.3671	80.7315	76.4387	33.7844	37.8767		MCL-1	1			MCL-1	2			SU-DHL-5	89.552	83.8292	79.5246	34.5737	6.14789
MV4-11	0.4173		sw480	0.0887919	0.962986	1.07518		MV4-11	0.1043		sw480	0.962986	0.0442054	0.670988			IOS	97.8541	97.7714	8.43802	88.6926	7.9586	36.3011	33.7036		BCL-2	1			BCL-2	1		Solid tumors	Calu-6	82.6606	44.9178	23.4456	-1.29135	10.8891
OCI AML2	1.8		colo320	0.173684	0.741035	1.05576		OCI AML2	0.1632		colo320	0.741035	0.0813521	1.29645		MCL1 dependent	HS578T	95.0097	94.591	65.0317	82.4857	34.1308	28.2866	48.2425		BCL-XL	4			BCL-XL	5			H460	71.226	46.9966	13.8195	-1.01603	-7.48385
HL60	1.919		ht29	0.145263	0.902214	1.08955		HL60	0.3582		ht29	0.902214	0.108886	0.913973			H23	91.0931	80.6232	73.0216	48.4811	1.41029	16.9348	60.6123		Unprimed	5			Unprimed	4			DLD1	41.4166	8.40273	-2.74723	11.1151	-0.65194
SKML	2.331		hct116	0.0913428	0.927844	0.916296		SKML	0.4073		hct116	0.927844	0.0447065	0.146438		BCL-2 dependent	H460	96.4852	96.4241	47.6694	65.0362	57.9381	29.4219	0										SW480	58.862	6.4845	11.2635	15.236	2.59098
OCI AML3	3.582		capan 1	0.0627184	0.821666	1.51121		OCI AML3	0.4768		capan 1	0.821666	0.06145	1.05269			HCT 116	79.7929	70.0703	32.9886	51.2276	42.5913	0	1.75913
HEL	4.845		capan 2	0.0781863	0.907937	1.09691		HEL	0.5673		capan 2	0.907937	0.0850181	0.379668			MV411	96.7536	92.3923	80.7029	86.212	87.7763	0	0
U937	5.265		bxpc3	0.104071	0.681338	0.603036		U937	8.053		bxpc3	0.681338	0.1411	0.503246			MOLM13	80.4839	90.8607	49.0392	54.2739	46.672	3.51271	-8.82334
ML2	5.528		miapaca2	0.209895	0.804923	1.24674		ML2	10.33		miapaca2	0.804923	0.353507	1.19257		BCL-2/BCL-XL dependent	MDA-MB-231	94.5274	81.554	90.3463	82.5027	79.4747	36.3547	3.96597
Lymphoma			aspc1	0.101278	0.614962	1.00647		Lymphoma			aspc1	0.614962	0.122772	-0.181906			SKMEL2	94.5346	92.7963	78.118	88.5225	71.0919	38.7172	20.2778
SU-DHL-5	0.6797		Calu6	0.316722	0.617391	0.80618		SU-DHL-5	0.02833		Calu6	0.617391	0.503521	0.146128		BCL-XL dependent	H520	93.3332	68.0473	53.024	69.4151	38.8258	48.4277	24.763
SU-DHL-6	1.299		H1703	0.265823	0.587515	0.307496		SU-DHL-6	0.08227		H1703	0.587515	0.4375	0.78533			H1703	86.4455	36.8148	82.0111	59.9381	71.436	79.8574	9.42881
Farage	1.321		H23	0.312164	0.567067	0.447158		Farage	0.1592		H23	0.567067	0.796703	0.724276			DLD-1	91.2993	74.7204	28.7375	45.4915	36.298	52.6947	29.0807
SU-DHL-4	1.753		H460	0.33794	0.636103	0.361728		SU-DHL-4	0.2068		H460	0.636103	0.605856	1			BXPC3	97.0424	97.3459	74.3186	89.0585	56.6162	58.5613	14.2679
REC-1	1.777		H520	0.12966	0.777021	0.477121		REC-1	0.4888		H520	0.777021	0.199372	0.740363		Unprimed to apoptosis	HT29	94.1395	91.534	4.38587	51.4617	7.9223	10.9316	10.3893
Pfeiffer	1.877		HS578T	0.0247801	0.88535	1.46315		Pfeiffer	1.974		HS578T	0.88535	0.0179227	1.11826			MIA PaCa2	92.5784	87.9643	12.6398	27.4411	16.3443	0	0.102388
SU-DHL-16	2.365		LM2	0.0402985	0.901614	1.26269		SU-DHL-16	4.388		LM2	0.901614	0.0127048	1.30103			SW480	75.0801	49.5947	10.161	24.1254	14.4016	0	6.39505
Z138	3.242		MCF7	0.100947	0.804405	1.20112		Z138	6.029		MCF7	0.804405	0.0454862	1.19368			U937	89.9109	89.7752	13.4441	40.5277	18.8977	2.99006	2.56909
Namalwa	3.675		MDAMB231	0.0364742	0.923121	1.47698		Namalwa	16.31		MDAMB231	0.923121	0.0125345	-0.20412			ML2	90.3755	89.0036	31.9439	63.2279	5.87336	-0.578705	12.3456
NSCLC			SKBR3	0.0145472	0.911412	1.53479		NSCLC			SKBR3	0.911412	0.00770299	1.4183
H1703	2.03		Farage	0.173745	0.316317	0.120903		H1703	0.15625		Farage	0.316317	1.08871	0.295347
H460	2.3		Namalwa	0.163859	0.410887	0.565257		H460	1.4		Namalwa	0.410887	1.05941	1.21245
H23	2.8		Pfeiffer	0.320413	0.410614	0.273464		H23	5.3		Pfeiffer	0.410614	0.855172	0.642267
H520	3		REC-1	0.287425	0.46844	0.249687		H520	5.5		REC-1	0.46844	0.86747	-0.798057
Calu-6	6.4		SU-DHL-4	0.153929	0.192618	0.243782		Calu-6	6.1		SU-DHL-4	0.192618	1.23333	-0.68445
HOP92	23.7		SU-DHL-5	0.203148	0.551975	-0.167683		HOP92	10		SU-DHL-5	0.551975	1.98815	0.780245
Breast			SU-DHL-16	0.173812	0.128376	0.373831		Breast			SU-DHL-16	0.128376	1.64294	-1.08476
MCF7	15.89		ML2	0.0938462	0.0817432	0.742568		MCF7	0.625		ML2	0.0817432	1.60911	-0.246187
LM2	18.31		OCI AML3	0.0755875	0.133038	0.554126		LM2	13.13		OCI AML3	0.133038	0.994845	1.0141
HS578T	29.05		SKML	0.0258661	0.464724	0.367542		HS578T	15.62		SKML	0.464724	0.746667	-0.390086
MDAMB231	29.99		U937	0.0432381	0.708931	0.721398		MDAMB231	20		U937	0.708931	0.35748	0.905958
SKRB3	34.26							SKRB3	26.2
HNCC								HNCC
HN31	41.67							HN31	2.5
HN5	10.73							HN5	13.8
MDA68LN	12.84							MDA68LN	37.44
UMSCC47	20.61							UMSCC47	37.74
HN30	78.94							HN30	80
Colon								Colon
COLO320	11.37							COLO320	1.401
SW480	11.89							SW480	4.688
DLD1	12.22							DLD1	3.706
HT29	12.29							HT29	8.203
HCT116	8.247							HCT116	17.15
RKO	13.3							RKO	19.79
Pancreatic								Pancreatic
BXPC3	4.009							BXPC3	0.6578
ASPC1	10.15							ASPC1	2.397
CAPAN 2	12.5							CAPAN 2	4.691
MIAPACA2	17.65							MIAPACA2	11.29
CAPAN-1	32.45							CAPAN-1	15.58
Melanoma and Ovarian								Melanoma and Ovarian
A375	10.76							A375	3.77
SKMEL2	10.91							SKMEL2	10.55
SKMEL30	43.5							SKMEL30	18.22
IOS	5.94							IOS	11.23

## Sheet: Fig 2
Fig 2b			Fig 2d																	Fig 2e											Fig 2f									Fig 2g
Cell line	Fold change in IC50 (combination IC50/Navitoclax IC50)		Cell viability mean of 3 replicates:																		Bliss synergy score mean and SD of 3 replicates:										Caspase 3/7 activity mean of 3 replicates:									Cell viability mean of 3 replicates:
IOS	1.00884		U937																		U937
Calu-6	17.7845		Concentration (uM)	Navitoclax			Navitoclax + 2.5 μM BTSA1.2			Navitoclax + 1.25 μM BTSA1.2			Navitoclax + 0.625 μM BTSA1.2			Navitoclax + 0.3 μM BTSA1.2						[BTSA1.2], uM									U937									[Navitoclax], uM	Navitoclax (WT)			Navitoclax + BTSA1.2 10 μM (WT)			Navitoclax (BAX KO)
H520	7.73928		5	50.8036	67.1975	66.6728	6.80885	7.3717	7.69867	18.6526	19.2705	22.5175	29.7776	32.508	28.0756	38.271	38.9156	39.6956				0.3		0.625		1.25		2.5			[Navitoclax], uM	Navitoclax			Navitoclax + 2.5 μM BTSA1.2					10	14.4035	21.5185	19.3195	15.8898	17.5701	18.7237	65.4394	85.0155	86.4431
H460	2.0004		2.5	79.7714	80.7241	82.3319	8.13481	9.90785	10.2619	28.0012	29.8835	31.4209	48.6438	40.1778	43.6033	67.7682	72.8871	73.5183			[Navitoclax], uM	Mean	SD	Mean	SD	Mean	SD	Mean	SD		0	12405	13848	12646	12932	15340	15729			5	38.8275	38.7642	41.9839	21.6096	25.9962	24.4216	98.9592	98.6103	96.6208
H1703	1		1.25	76.9928	85.71	84.8293	11.0982	14.4094	8.61228	28.7034	26.4864	29.0443	50.7448	40.4264	54.5451	68.8003	67.3394	75.9497			0.156	-1	7	-5	2	12	7	36	10		0.078	13768	15436	11878	61174	60118	60750			2.5	59.4114	63.2435	55.0298	28.2278	28.0294	32.0186	102.508	100.688	101.772
H23	0.53		0.625	93.268	92.4385	89.6689	12.6457	23.7154	22.5723	27.924	31.2934	31.4743	61.2964	55.2108	64.4341	83.598	84.6307	86.2954			0.313	8	4	12	8	40	2	40	5		0.156	17939	15087	17804	67336	71357	66135			1.25	81.8164	89.1615	86.6683	36.6599	38.4083	37.9507	101.997	101.452	97.3723
HOP92	2		0.3125	94.3006	97.0536	96.7709	24.0793	34.0754	27.7097	39.0597	42.8268	43.6298	87.5099	76.0925	70.9367	91.5217	82.6417	86.4175			0.625	5	1	25	5	47	2	45	6		0.313	25744	24807	23243	86324	71865	76873			0.63	85.3963	87.9048	92.323	43.8329	40.5515	45.1188	93.3808	98.8286	101.307
LM2	1		0.15625	99.1877	105.369	102.74	22.5935	36.2317	42.7361	68.0949	80.0849	66.6764	98.9827	95.8771	99.2791	89.4398	101.138	103.174			1.25	12	5	31	7	44	1	48	3											0.31	95.0028	91.6154	97.51	44.0397	58.8269	58.6187	97.4043	103.433	96.1493
SKRB3	2.62		0.078125	101.834	99.4712	100.816	48.8565	61.3656	57.4364	88.8416	83.5259	88.1324	99.4891	100.126	96.6182	99.0652	93.4159	98.9706			2.5	7	3	31	4	38	2	47	1											0.16	89.6578	94.6451	97.0357	68.4009	66.5038	72.4835	97.7969	101.502	105.015
MDAMB231	3.52775		0.039063	114.063	104.043	103.855	47.7957	67.1812	65.2159	88.2345	88.5326	79.6682	93.7108	103.126	98.2565	103.773	106.23	98.7857													SW480									0.08	100.496	97.9788	95.7547	71.8222	75.1188	89.6024	98.967	101.258	103.367
MCF7	2.76586		0.019531	111.516	104.394	105.529	66.0593	73.111	75.926	87.5414	92.407	91.622	100.572	101.25	100.198	96.6342	91.796	102.388													[Navitoclax], uM	Navitoclax			Navitoclax + 2.5 μM BTSA1.2					0	103.861	102.446	106.18	84.9413	88.1012	92.5349	97.1144	104.748	108.399
HS578T	7.30256		0.009766	102.763	114.942	104.948	58.3758	68.2852	68.2453	86.9601	91.7872	80.9411	101.333	101.168	93.7422	97.4983	97.2123	98.6186			SW480										0	19335	17833	18031	22895	17628	23423
UMSCC47	1.872		0	105.928	99.5771	103.685	67.0419	71.078	73.288	78.4297	87.7681	88.0003	93.3696	92.7614	96.4424	88.954	82.7717	94.1356				[BTSA1.2], uM									1.25	147826	137796	143123	301215	267934	304853
MDA68LN	2.94614																					1.25		2.5		5		7.5			2.5	176970	189848	199987	281806	331196	255668
HN30	0.979048																				[Navitoclax], uM	Mean	SD	Mean	SD	Mean	SD	Mean	SD		5	255945	209557	207391	301710	286742	336987
HN5	0.800929		SW480																		0.078	-1	1	11	5	22	3	6	2
HN31	1		Concentration (uM)	Navitoclax			Navitoclax + 7.5 μM BTSA1.2			Navitoclax + 5 μM BTSA1.2			Navitoclax + 2.5 μM BTSA1.2			Navitoclax + 1.25 μM BTSA1.2					0.156	1	6	19	7	31	4	8	4
RKO	1.29434		20	17.8151	20.2863	21.8257	6.55457	6.52587	6.69969	10.1726	10.5177	11.1686	13.6917	12.2436	13.0162	19.9738	18.1117	18.6269			0.313	3	3	28	5	30	2	18	3		BxPC-3
DLD1	9.06112		10	31.8391	39.6664	37.1491	9.93763	10.0485	9.29111	9.25349	9.68855	11.8546	17.5193	18.3609	18.7522	27.2311	28.3308	29.976			0.625	7	6	27	1	27	2	18	3		[Navitoclax], uM	Navitoclax			Navitoclax + 2.5 μM BTSA1.2
HT29	0.418605		5	45.4357	51.118	49.5001	8.33529	10.1858	9.60681	8.78891	13.7812	10.5555	20.6125	21.9007	22.1054	36.7008	37.8986	37.5246			1.25	7	1	17	1	18	3	14	1		0	31827	37252	36189	43863	37942	36067
COLO320	1.06455		2.5	55.5136	66.3288	64.728	17.9301	12.8912	11.3635	11.1014	12.7329	15.4986	24.7234	26.9324	26.6383	47.5952	58.1628	56.3302													1.25	79419	86595	82159	197660	186182	167574
HCT116	5.8375		1.25	66.4131	76.342	71.0369	22.9288	22.7714	17.956	16.4589	20.2613	18.9742	31.1183	39.0301	41.0924	68.1646	74.5907	72.1221													2.5	104019	101715	88053	162544	184121	163065
SW480	15.0016		0.625	82.7317	89.9404	93.2584	39.5243	37.8568	31.2942	20.9625	21.8096	27.7601	46.0284	56.999	59.0055	76.1103	86.7617	83.9573			BxPC-3										5	75826	84159	100269	180511	193640	163061
CAPAN-1	4.516		0.3125	91.9878	94.7739	95.1526	42.8023	42.2794	38.9427	37.4385	32.7618	38.5511	61.5855	64.2933	71.9007	89.6256	89.046	90.7623				[BTSA1.2], uM
CAPAN 2	2.12689		0.15625	103.102	99.9971	100.363	48.5605	44.0533	43.7556	41.1365	49.329	45.7605	73.6174	79.9928	77.6081	94.3807	94.9507	95.9637				0.5		0.625		1.25		2.5
BXPC3	14.9		0.078125	104.543	96.2939	100.74	47.9071	46.0853	44.8149	48.9384	49.498	56.0366	81.0229	81.0505	80.6264	94.854	92.4819	100.262			[Navitoclax], uM	Mean	SD	Mean	SD	Mean	SD	Mean	SD		Calu-6
MIAPACA2	4.93038		0.039063	103.035	107.529	105.408	49.3763	45.4465	44.1251	46.5162	50.2124	52.3053	81.8123	85.8882	79.6841	95.8457	95.8925	96.5199			0.039	-1	1	11	5	22	3	6	2		[Navitoclax], uM	Navitoclax			Navitoclax + 2.5 μM BTSA1.2
ASPC1	6.82578		0	105.131	100.049	97.9373	48.2199	47.5168	44.5698	50.9584	58.1152	58.7503	84.9631	82.7252	82.0411	91.4532	93.0893	98.6033			0.078	1	6	19	7	31	4	8	4		0	10620	12878	11876	12073	13233	11195
SKMEL2	3.33628																				0.156	3	3	28	5	30	2	18	3		1.25	43860	39322	40320	63405	93703	79554
A375	2.29096																				0.313	7	6	27	1	27	2	18	3		2.5	62083	59216	69512	129885	117450	76255
SKMEL30	0.5		BxPC-3																		0.625	7	1	17	1	18	3	14	1		5	95398	110597	82551	138491	110261	134668
Farage	1.29443		Concentration (uM)	Navitoclax				Navitoclax + 2.5 μM BTSA1.2			Navitoclax + 1.25 μM BTSA1.2			Navitoclax + 0.625 μM BTSA1.2			Navitoclax + 0.500 μM BTSA1.2
Z138	1.43661		20	11.8712	9.22358	9.0668	8.54611	4.67712	8.93309	9.53756	8.709	10.4825	10.5675	10.1793	10.5887	10.245	10.5723	10.1171
REC-1	1.3157		10	18.2106	17.5409	15.9256	14.0231	13.7379	14.626	12.5308	14.5866	14.0086	14.5775	13.5432	13.4793	13.6535	12.5376	12.7561			Calu-6
Pfeiffer	0.8776		5	24.4827	28.9625	28.4908	18.383	16.3112	17.2953	17.9772	18.6213	21.8414	19.8126	19.9742	19.5565	18.175	20.835	18.7451				[BTSA1.2], uM
Namalwa	1		2.5	38.1728	42.8403	40.7314	20.5123	19.7618	19.4277	25.1673	25.8256	23.9878	29.2503	27.9856	29.294	30.0468	35.8475	26.666				0.625		1.25		2.5		5
SU-DHL-16	2.13577		1.25	46.9593	46.6164	45.5012	21.2751	19.3247	21.6061	27.9123	27.641	27.9704	32.9433	33.7922	32.703	35.4955	35.1706	31.5375			[Navitoclax], uM	Mean	SD	Mean	SD	Mean	SD	Mean	SD
SU-DHL-5	33.1082		0.625	58.4081	55.2223	52.6755	20.5649	23.4413	20.7037	30.0754	31.8836	25.8002	35.8326	36.0276	36.8331	38.8962	44.748	41.3903			0.039	14	4	16	3	16	1	10	7
SU-DHL-4	4.63885		0.3125	59.509	62.0879	57.1554	22.2135	18.4454	21.7584	31.4954	32.6606	27.0028	39.3895	38.9561	40.6665	49.3979	50.1298	45.9131			0.078	17	4	28	3	27	9	12	5
SU-DHL-6	3.02663		0.15625	67.3695	63.6027	72.9524	24.0688	26.8554	23.855	39.8389	41.0843	41.3757	48.6098	53.6132	47.8243	56.5368	54.9788	57.6166			0.156	23	3	28	1	24	5	18	7
HL60	7.9547		0.078125	61.8941	81.3521	72.9853	31.6905	23.7085	34.9953	53.9387	47.3659	46.7267	62.7437	58.4763	55.7928	69.628	64.1127	64.2938			0.313	13	3	23	4	28	7	16	3
HEL	3.05445		0.039063	86.4729	81.6362	76.3851	34.8295	37.0732	33.7319	61.2264	62.5219	57.9888	70.8041	70.7622	62.5852	73.9524	75.8539	64.6398			0.625	6	5	12	1	15	6	14	4
U937	21.6712		0	100.315	99.7307	101.626	71.4176	66.8508	70.6361	85.6035	85.5179	82.6368	90.7293	89.8668	83.4952	89.9841	92.7124	88.0383
SKML	5.86803
OCI AML3	10.718
ML2	6.58732		Calu-6
				Navitoclax			Navitoclax + 5 μM BTSA1.2			Navitoclax + 2.5 μM BTSA1.2			Navitoclax + 1.25 μM BTSA1.2			Navitoclax + 0.625 μM BTSA1.2
			20	4.17662	4.45065	4.40995	4.42652	3.92401	3.37527	3.2285	3.10349	3.29625	3.43648	3.21723	3.26818	3.52373	3.84239	3.32342
			10	6.49443	6.37776	5.38174	5.19022	5.63142	5.85191	6.08479	4.84304	5.439	5.45445	5.6755	5.34758	5.48781	5.85675	5.4921
			5	9.26911	9.94387	8.99936	7.10866	7.70451	6.19763	7.42237	6.98072	7.24099	7.63598	7.83381	7.17381	8.19046	8.03085	8.3476
			2.5	16.5004	21.9306	20.1272	9.11333	10.7917	12.5988	18.6064	15.0127	16.1489	15.9776	17.9871	15.6485	15.6107	21.5388	15.9605
			1.25	38.3062	39.8811	44.4763	15.7326	17.5329	15.1824	24.9384	22.0662	22.3257	23.4701	26.1413	26.7312	29.8379	35.0506	34.418
			0.625	60.0746	65.0672	65.1685	18.5188	24.9963	27.1405	43.5442	31.9772	37.9667	40.2522	42.6638	41.8012	42.0534	46.6767	51.9355
			0.3125	72.8187	71.4155	72.646	37.9935	32.6452	32.5531	50.3942	41.3189	37.195	46.8231	46.7501	53.4466	55.9869	60.4401	62.047
			0.15625	72.9193	78.5089	76.6096	34.8865	48.3355	44.0107	66.7679	56.6287	58.4919	58.6647	56.2008	57.8028	59.4842	64.875	64.7816
			0.078125	86.7185	81.67	82.1215	55.4572	57.9061	48.3132	74.9406	63.2814	58.3091	67.6658	66.7998	62.6246	72.1293	77.6055	79.2034
			0.039063	89.0917	94.0764	80.9619	50.6859	62.9898	60.7689	79.5662	81.2305	80.1973	80.4544	84.258	79.2259	86.3403	84.9077	78.0675
			0.02	100.36	102.174	99.3955	70.1281	72.1803	68.6467	99.6539	91.4346	89.3633	101.25	95.9264	100.584	92.2152	99.1878	94.9692
[truncated: 16 more columns]

## Sheet: Fig 3
Fig 3a			Fig 3d					Fig 3i
								% Mitochondria depolarization upon BIM peptide treatment: Mean of 3 replicates
Apoptotic Block	Number of cell lines		NSCLC panel:					Cell line	Vehicle			Navitoclax			BTSA1.2			Navitoclax + BTSA1.2
Multiple anti-apoptotics	1		Cell line	Sensitivity to combination	BCL:XL/BAX ratio in IP			SW480	8.03932	25.6792	36.83	41.522	65.1143	53.3424	30.9402	34.0063	22.0999	82.5059	71.4375	71.6309
MCL-1	2		H23	Resistant	0.314379			DLD1	54.1238	26.5839	58.0212	56.3592	49.5027	64.7945	44.7974	28.0368	50.5079	75.1489	65.2218	89.6488
BCL-2	1		H1703		0.506716			COLO320	28.8916	39.0897	40.4561	40.967	45.1377	28.6208	2.51788	10.8101	22.9915	30.7404	46.0679	14.5684
BCL-XL	1		HOP92	Intermediate	0.416912
Unprimed	1		H460		0.124771
			CALU6	Sensitive	0.867725
			H520		1.40517
			Colorectal panel:
			Cell line	Sensitivity to combination	BCL:XL/BAX ratio in IP
			HT29	Resistant	0.136759
			RKO		0.41327
			Colo320		0.0451613
			HCT116	Sensitive	0.290431
			DLD1		0.348925
			sw480		0.394258

## Sheet: Fig 4
Fig 4b
Body weight of mice (g)
	Vehicle					BTSA1.2 200 mg/kg					Navitoclax 100 mg/kg					Navitoclax + BTSA1.2
Days after first treatment	V1	V2	V3	V4	V5	B1	B2	B3	B4	B5	N1	N2	N3	N4	N5	BN1	BN2	BN3	BN4	BN5	BN6
0	32	32	34	34	33	31	33	34	32	36	34	32	35	31	36	32	29	36	38	38	34
3	32	33	35	34	31	28	34	35	27	37	36	32	36	32	36	29	30	36	37	38	34
7	31	32	34	33	32	30	35	35	29	38	38	33	36	32	38	31	29	36	37	39	35
11	32	33	34	34	32	30	36	34	32	38	38	34	35	32	37	31	29	35	37	39	34
14	32	34	34	34	33	31	35	35	31	39	39	34	37	33	39	31	30	37	38	41	35
Fig 4c
RBC counts of mice (M/uL)
	Vehicle					BTSA1.2 200 mg/kg					Navitoclax 100 mg/kg					Navitoclax + BTSA1.2
Days after first treatment	V1	V2	V3	V4	V5	B1	B2	B3	B4	B5	N1	N2	N3	N4	N5	BN1	BN2	BN3	BN4	BN5	BN6
1	8.93	8.46	9.18	9.23	10.67	9.7	8.95	9.9	9.18	8.78	8.32	9.44	8.95	8.38	7.91	8.57	9.56	8.72	9.22	8.7	9.73
7	9.27	9.01	8.97	7.84	9.03	8.59	8.66	9.3	8.85	7.82	8.35	9.47	8.71	9.63	8.2	8.57	8.4	9.73	9.12	8.82	9.16
Fig 4d
WBC counts of mice (K/uL)
	Vehicle					BTSA1.2 200 mg/kg					Navitoclax 100 mg/kg					Navitoclax + BTSA1.2
Days after first treatment	V1	V2	V3	V4	V5	B1	B2	B3	B4	B5	N1	N2	N3	N4	N5	BN1	BN2	BN3	BN4	BN5	BN6
1	11.74	7.66	12.48	10.42	9.66	7.12	12.36	8.9	9.5	11.9	6.64	3.7	4.76	4.26	8.06	8.68	7.48	7.5	5.48	5.86	7.58
7	11.28	8.04	14.22	9.98	11.7	7.2	8.6	5.94	5.76	8.48	2.96	6.9	4.26	4.16	6.06	4.68	4.46	3.56	4.88	4.26	4.8
Fig 4e
Lymphocytes counts of mice (K/uL)
	Vehicle					BTSA1.2 200 mg/kg					Navitoclax 100 mg/kg					Navitoclax + BTSA1.2
Days after first treatment	V1	V2	V3	V4	V5	B1	B2	B3	B4	B5	N1	N2	N3	N4	N5	BN1	BN2	BN3	BN4	BN5	BN6
1	8.77	5.53	8.95	7.33	6.33	3.89	7.72	5.88	6.21	10.04	4.52	2.55	2.82	2.78	4.87	3.93	3.99	5.24	2.42	3.31	4.46
7	8.6	6.05	11.05	9.4	9.17	4.68	6.13	3.54	1.91	7.22	1.86	3.58	2.04	1.96	3.22	1.95	2.35	1.72	1.86	1.76	2.39
Fig 4f
Platelets counts of mice (K/uL)
	Vehicle					BTSA1.2 200 mg/kg					Navitoclax 100 mg/kg					Navitoclax + BTSA1.2
Days after first treatment	V1	V2	V3	V4	V5	B1	B2	B3	B4	B5	N1	N2	N3	N4	N5	BN1	BN2	BN3	BN4	BN5	BN6
1	788	901	973	855	1100	984	809	988	955	800	447	288	252	243	184	401	278	401	452	267	375
7	821	1035	1010	913	906	1190	1226	1184	1311	1151	493	431	379	354	230	421	474	500	433	487	559

## Sheet: Fig 5
Fig 5b
Body weight (g) of mice:
	Vehicle					BTSA1.2 200 mg/kg					Navitoclax 100 mg/kg					Navitoclax + BTSA1.2
Days after first treatment	V1	V2	V3	V4	V5	B1	B2	B3	B4	B5	N1	N2	N3	N4	N5	BN1	BN2	BN3	BN4	BN5	BN6
0	27	27	29	28	29	29	28	31	29	25	28	24	30	32	25	25	27	29	31	30	30
7	28	27	26	28	29	29	28	30	28	25	29	25	29	33	25	25	26	28	30	29	29
14	29	28	29	29	31	30	28	29	29	26	30	26	30	34	26	25	27	28	31	30	30
Fig 5c
Tumor volume (mm3) of mice:
	Vehicle					BTSA1.2 200 mg/kg					Navitoclax 100 mg/kg					Navitoclax + BTSA1.2
Days after first treatment	V1	V2	V3	V4	V5	B1	B2	B3	B4	B5	N1	N2	N3	N4	N5	BN1	BN2	BN3	BN4	BN5	BN6
0	148.636	314.802	171.396	442.205	128	207.601	174.691	203.518	158.285	247.27	144.913	322.411	222.289	156.049	147.239	241.8	225.585	159.151	148.81	129.13	146.747
3	321.021	702.442	300.061	643.87	236.236	353.33	153.749	322.604	279.049	238.589	357.846	329.06	564.746	213.15	363.864	309.486	357.109	187.963	224.709	102.773	150.381
6	545.015	911.819	445.638	1432.64	374.724	641.829	281.546	378.153	297.984	387.874	555.677	662.826	663.672	436.336	430.848	347.94	385.061	131.201	271.596	112.804	128.024
9	766.244	1435.32	901.22	1743.4	582.946	772.475	438.247	604.317	443.33	625.405	357.885	807.731	958.448	400.411	502.878	311.932	411.072	181.244	185.073	164.03	119.356
12	869.693	2109.17	1093.35	2239.59	736.684	1109.95	817.109	846.141	460.076	748.97	850.253	1085.05	1332.8	765.308	782.266	523.553	547.551	227.195	222.026	137.358	96.8832
Fig 5d
Tumor weight (g):
Vehicle	BTSA1.2	Navitoclax	BTSA1.2 + Navitoclax
0.6	0.8	0.4	0.3
0.55	0.3	0.7	0.2
1.39	0.3	1	0.1
0.5	0.32	0.6	0.12
0.23	0.22	0.6	0.06
Fig 5f
	% Mitochondria potential
Time (min)	10 μM CCCP (BTSA1.2 + Navitoclax)				25 μM Alamethicin (BTSA1.2 + Navitoclax)				10 μM PUMA 2A (BTSA1.2 + Navitoclax)				5 μM BIM (BTSA1.2 + Navitoclax)				10 μM CCCP (Vehicle)				25 μM Alamethicin (Vehicle)				10 μM PUMA 2A (Vehicle)				5 μM BIM (Vehicle)
0	27.2884	31.9395	29.4879	33.706	37.629	42.1142	35.8754	42.7842	89.7585	116.401	108.714	96.3743	70.6112	83.5843		88.4121	42.0254	29.14	34.0637	45.9962	52.7952	53.0334	52.5126	53.2151	102.778	104.658			88.7524			95.4445
15	16.9061	19.9518	18.7037	21.2816	23.3057	26.3325	22.4562	26.5464	90.4269	110.664	97.7934	99.7147	61.011	74.4164	65.355	75.2533	11.4084	10.8932	9.84771	11.7427	13.7911	13.9805	13.9848	13.8422	86.0433	102.401	97.988	101.537	89.3001	89.4534	87.5541	85.7826
30	15.3208	17.993	17.1468	19.3697	21.9936	24.9048	21.3886	25.5164	96.1051	118.965	98.1065	99.869	50.6338	60.6146	51.8197	59.7048	7.99783	7.61864	6.97508	8.44854	9.97833	10.2015	9.97833	10.2665	87.5614	95.1255	92.8504	98.7854	80.1907	77.441	77.2633	78.1799
45	14.4746	16.8579	16.2534	18.425	21.1335	23.8158	20.3718	24.5775	97.782	121.006	97.1338	101.333	44.7311	50.4908	45.5321	52.0186	6.76105	6.55993	6.03116	7.14972	8.66598	8.90325	8.82642	8.92585	84.5677	99.6958	98.63	96.6052	86.9671	78.3893	78.9248	80.545
60	14.1305	16.7118	15.9376	18.269	20.2735	23.4711	20.3722	24.1269	103.6	122.632	96.2377	104.365	40.7444	52.7124	41.8387	47.7888	5.83934	6.01291	5.69362	6.51863	7.95007	8.13222	8.04864	8.04436	88.5082	103.221	96.042	103.329	85.1943	76.5478	77.24	81.3564
75	13.6395	15.9646	14.877	17.0707	19.3405	22.0758	19.1654	22.7118	98.6957	122.898	96.4006	103.977	36.9343	42.0315	36.0425	43.1399	5.4212	5.59075	5.36242	5.99316	7.51236	7.65027	7.59149	7.77461	84.4607	96.5406	90.0666	96.8353	85.7852	75.6685	76.3331	81.8108
90	13.5643	16.1252	15.7364	17.9569	20.3926	23.5355	20.1949	24.5919	97.0235	121.031	96.1471	105.743	33.0191	39.8605	32.593	39.6431	4.83884	5.07081	5.1056	5.48139	6.80361	6.9799	6.8616	6.93351	83.9459	91.9723	87.3777	96.5305	83.5918	75.4938	76.2013	79.5161
105	13.5171	16.3438	15.3022	17.7741	20.005	22.4587	19.5684	23.3934	96.0681	122.916	92.4183	106.979	30.6135	36.0804	30.2019	38.0907	4.59039	4.8534	5.00402	5.29176	6.52366	6.62032	6.62931	6.71249	86.5238	92.3437	89.1219	99.8553	79.9362	72.4077	72.9944	79.4663
120	13.7779	16.7469	15.5075	18.3185	20.676	24.0322	20.7859	25.2212	97.5263	123.004	93.6363	106.745	28.8318	33.8055	27.8169	35.0884	4.32278	4.5891	4.67274	4.98088	6.21564	6.29268	6.29708	6.36091	87.8763	91.0679	90.1171	100.195	77.8782	71.4117	71.6076	73.4234
Fig 5g
% Mitochondria depolarization: Vehicle (n=2), BTSA1.2 + Navitoclax (n=3)
Group	DMSO			5 μM BIM			1 μM BIM			0.5 μM BIM
Vehicle	4.02895	3.13169		23.5478	39.8401		9.70721	2.2223		5.33827	0.276952
BTSA1.2 + Navitoclax	2.3909	4.72207	4.78688	64.367	66.6042	68.6869	23.3222	34.2744	31.4787	14.7915	27.9092	27.1187
Fig 5i
Normalized Cleaved Caspase-3 levels:
Group	Vehicle	BTSA1.2	Navitoclax	Navitoclax + BTSA1.2
1	0.00377144	0.00114206	0.0047873	0.0203649
2	0.00362202	0.00031097	0.00452391	0.0100417
3	0.00226947	0.00443899	0.00466147	0.0357976
Normalized PARP levels:
Group	Vehicle	BTSA1.2	Navitoclax	Navitoclax + BTSA1.2
1	0.00884916	0.00275864	0.0086037	0.0899965
2	0.0137659	0.0055916	0.0262896	0.0597849
3	0.00575522	0.00583987	0.0272017	0.120459

## Sheet: Fig 6
Fig 6b				Fig 6c					Fig 6d
BCL:XL / BAX ratio in BAX IP:				Mean and SD Cell viability of 3 replicates:					Mean and SD Mitochondria depolarization of 3 replicates upon peptide treatment:
Mice	COLO-1	COLO-2		Group	Navitoclax	BTSA1.2	Navitoclax + BTSA1.2		Peptide	BIM			BID			Puma			Bmf-y			Bad			HRK			MS1			FS1			Puma2A
1	0.498365	0.258092		Mean	59.444	44.1545	32.145		Tumor	1	2	3	1	2	3	1	2	3	1	2	3	1	2	3	1	2	3	1	2	3	1	2	3	1	2	3
2	0.431259	0.348158		SD	14.228	13.464	15.8907		COLO-1	74.9523	96.7317	84.6027	65.8715	97.8004	81.4798	78.979	60.847	47.947	87.9275	77.9789	65.593	80.8527	77.0656	53.0607	84.1692	81.6851	67.4076	-8.05412	15.2949	0.688719	-9.86567	-2.15713	-3.38016	-3.03036	13.9518	-1.93026
3	0.423521	0.819319							COLO-2	51.852	59.8197	63.4804	48.1068	57.6279	57.2192	19.2994	29.636			27.4145	30.9563		17.3912	36.8527		22.4445	39.4091	26.5146	26.4308	16.4538	5.52871	2.80949	9.35688	3.45786	-0.98558	5.15793
Fig 6f
Body weight (g) of mice:
	Vehicle									BTSA1.2 200 mg/kg												Navitoclax 50mg/kg												BTSA1.2 + Navitoclax
Days after first treatment	V1	V2	V3	V4	V5	V6	V7	V8	V9	B1	B2	B3	B4	B5	B6	B7	B8	B9	B10	B11	B12	N1	N2	N3	N4	N5	N6	N7	N8	N9	N10	N11	N12	BN1	BN2	BN3	BN4	BN5	BN6	BN7	BN8	BN9	BN10	BN11	BN12
0	26	27	28	28	27	26	28	28	32	27	24	27	27	26	26	29	26	30	30	31	30	22	27	25	25	24	27	26	29	31	31	31	27	26	27	27	28	28	28	21	28	31	31	29	29
6	26	27	28	28	27	27	27	29	33	27	24	27	26	27	26	27	26	30	30	31	31	23	26	23	25	24	26	24	30	33	32	31	28	26	25	25	26	27	27	20	27	29	31	30	29
Last day	26	27	29	29	27	27	26	29	33	27	24	27	27	27	26	27	27	30	30	31	31	24	26	23	26	24	27	25	29	30	31	27	27	25	26	26	27	26	27	18	27	30	31	29	29
Fig 6g
Tumor volume (mm3) of mice:
Note: Mice were sacrificed once the tumor reached the maximum volume under humane conditions
	Vehicle									BTSA1.2 200 mg/kg												Navitoclax 50mg/kg												BTSA1.2 + Navitoclax
Days after first treatment	V1	V2	V3	V4	V5	V6	V7	V8	V9	B1	B2	B3	B4	B5	B6	B7	B8	B9	B10	B11	B12	N1	N2	N3	N4	N5	N6	N7	N8	N9	N10	N11	N12	BN1	BN2	BN3	BN4	BN5	BN6	BN7	BN8	BN9	BN10	BN11	BN12
0	237.065	145.717	293.42	244.016	226.809	259.407	244.8	210.938	137.312	140.992	166.955	289.622	169.2	147	270.556	232.014	130.166	311.85	269.263	220.88	166.845	218.854	184.516	216.899	206.747	156.54	298.175	264.402	187.249	256	409.291	131.712	138.584	158.607	215.36	169.92	255.892	222.396	143.748	150.381	297.908	144.005	127.42	177.188	273.838
3	450.129	387.475	504.514	593.824	353.307	578.228	431.766	261.803	178.956	155.642	376	407.817	285.227	153.091	402.178	236.926	293.188	992.473	548.8	591.5	275.369	321.913	307.745	295.295	440.987	699.608	434.433	338.932	304.018	360.045	1300	812.16	292.532	81.3025	304.525	107.151	236.489	153.189	171.5	211.121	262.933	158.89	32	263.088	60.5289
6	763.047	617.791	930.433	804.913	538.189	697.449	721.24	511.529	498.428	278.721	490.876	488.417	315.965	252.179	642.419	832.003	389.395	471	778.078	811.312	297.093	518.71	573.064	530.943	642.179	884.867	590.839	779.704	472.628	411.328	1329.51	419.281	635.04	139.128	418.95	203.727	421.159	284.617	303.823	218.435	224	256	13.5	263.712	30.375
9							911.25		693.106									1036.86	1012.37	1216	150.381									544.5	1718.98	825.192	605									276.48	13.5	219.52	81.225
10	994.382	1183.99	1205.75	1285.66	779.447	1456.27				510.522	1150.2	989.3	558.332	327.866	1749.31	1583.69	504.514					780.448	563.277	827.75	1650.48	1643.38	953.731	1138.94	660.07					32	915.971	267.705	363	336.338	309.918	224	257.529
12							1399.32	1852.81	1758.74									977.289	896	1513.8	171.5									755.221		906.304	859.375									243	4	234.88	147
13	983.92	1110.78	1828.41	1292.27	926.148					571.725	1667.35	1167.61	798.711	393.539			679.778					842.58	666.542	838.189			913.172	1492.32	1226.89					32	935.015	247.666	288.672	302.307	715.718	160	274.926
18	1405.54	1859.88		2362.07	1511.2					1274.22		1432.63	896.807	381.16			791.471	1299.53	1183.41		178.956	1640.69	1002.38	986.051			1471.58		1477.12	975.744		1219.83	1492.22	13.5	923.16	243	300	120.902	699.811	164.28	381.708	340.016	21.2543	182.763	143.701
Fig 6h
Tumor volume (mm3) of mice:
Note: Mice were sacrificed once the tumor reached the maximum volume under humane conditions
	Vehicle					BTSA1.2 200 mg/kg								Navitoclax 50mg/kg								BTSA1.2 + Navitoclax
Days after first treatment	V1	V2	V3	V4	V5	B1	B2	B3	B4	B5	B6	B7	B8	N1	N2	N3	N4	N5	N6	N7	N8	BN1	BN2	BN3	BN4	BN5	BN6	BN7	BN8
0	192.258	62.5	198.533	122.5	147.84	225.507	108	83.1875	259.835	120.968	90.6607	79.1702	128.024	110.174	218.24	212.323	183.531	189.594	186.88	177.43	192	86.8706	101.649	140.506	187.875	106.558	181.074	90	182.252
3	491.317	253.455	480.104	464.999	563.807	360.58	105.854	139.223	418.055	232.742	202.212	167.851	214.331	275.684	563.859	441.406	380.855	318.266	430.56	298.474	498.55	134.67	108	200.158	140.06	108	132.918	81.9	119.448
7	1137.38	907.642	1512.9	866.342	1148.66	830.253	198.533	210.938	615.36	256	392.773	302.94	865.752	803.007	979.124		688.361	500	998.332	975.043	1204.3	249.427	154.35	208.416	301.895	272.443	334.221	244.949	215.36
10	1508.66	1160.65		1736.83	1281.96	1100.5	224	210.938	705.636	296.528	392.924	793.668	1536.47	1589.42	1348.45	882.3	695.447	683.021	1125.63	1083.92	1408.62	90	230.72	294.466	437.487	375	181.234	270.346	246.519
14		1837.1			1593.93	1340.81	344.422	210.938	1332.52	704.347	442.368	1374				1243.11	1251.47	1268.86	1600.07	1695.51		177.696	423.5	290.612	466.779	479.293	287.965	560.723	291.11
Fig 6i						Fig 6j
													Fig 6k
						% Mitochondria depolarization upon peptide treatment, mean of 2 replicates							Normalized levels of BCL-XL
Treatment group	Mouse	Days after first treatment	Numer of mouse that reach endpoint			Group	Vehicle		Navitoclax + BTSA1.2				Mouse	Vehicle	BTSA1.2	Navitoclax	BTSA1.2 + Navitoclax
Vehicle	V1	10	1			5 μM BIM	51.4764	55.1598	78.7021	74.6658			1	0.849939	1.57711	1.5163	1.0627
	V2	13	1			5 μM BID	56.9139	53.2487	79.7995	79.5811			2	0.861792	1.32054	1.33125	0.597509
	V3	17	1										3	0.796731	1.85167	1.50304	0.870673
	V4	17	1										4	0.818581	1.67698	1.41588	0.967447
	V5	17	1										5	0.952664	1.5321	1.06109	1.00439
	V6	17	1										6	1.01336	1.53687	1.26285	1.10071
BTSA1.2	B1	10	1										7	-	1.46124	1.13158	0.934884
	B2	10	1										8	-	1.3858	0.944491	1.17246
	B3	13	1
	B4	17	1
	B5	21	1
	B6	21	1
	B7	35	1
	B8	35	1
Navitoclax	N1	10	1
	N2	10	1
	N3	13	1
	N4	17	1
	N5	17	1
	N6	17	1
	N7	21	1
	N8	27	1
Navitoclax + BTSA1.2	BN1	21	1
	BN2	24	1
	BN3	30	1
	BN4	35	1
	BN5	35	1
	BN6	40	1
	BN7	40	1
	BN8	62	1

## Sheet: Fig 7
Fig 7a				Fig 7b							Fig 7c					Fig 7d					Fig 7e
gene	log2FC	pvalue		Cell line	Sensitivity to combination	Normalized MUC13 levels:	Normalized EPS8L3 levels:	Normalized IRF4 levels:	Normalized SLC7A3 levels:		Cell line	Sensitivity to combination	Normalized BCL2L1 levels:	Normalized MUC13 levels:		Cell line	Sensitivity to combination	Normalized MUC13 levels:	Levels of MUC13		Mean IC50 of 3 replicates:
ENSG00000038427.11:VCAN	8.07	0		SW480	Sensitive	-3.5869	0.718287	-5.13845	-3.59864		SW480	Sensitive	1.40497	-3.5869		SW480	Sensitive	15	High MUC13			siCTR			siMUC13
ENSG00000148798.5:INA	-7.75	0		BxPC3		-9.75993	-11.5718	-7.85875	-6.47567		BxPC3		0.969287	-9.75993		BxPC3		14.9			Navitoclax IC50	0.385	0.1219	0.05407	2.599	1.62	0.8519
ENSG00000198758.6:EPS8L3	7.98	0		DLD1		-3.8499	-1.24647	-7.37214	-6.2069		DLD1		0.573189	-3.8499		DLD1		9.06			Navitoclax + 1.25 μM BTSA1.2 IC50	0.1352	0.03099	0.02217	1.931	0.4902	0.3167
ENSG00000257764.2:RP11-1143G9.4	7.68	1e-15		Calu6		-11.5012	-11.1668	-6.05092	-6.35327		Calu6		-0.243638	-11.5012		U937		21.67			Navitoclax + 2.5 μM BTSA1.2 IC50	0.03525	0.01399	0.01774	0.6594	0.1689	0.1387
ENSG00000249835.2:VCAN-AS1	7.79	2e-15		H520		-11.2574	-7.97123	-5.73525	-4.24798		H520		0.987862	-11.2574		Calu6		17.78
ENSG00000129451.7:KLK10	6.86	8e-15		HCT116		-9.06451	-7.65621	-7.68409	-8.06684		HCT116		1.59984	-9.06451		H520		7.74
ENSG00000162366.3:PDZK1IP1	6.98	2.4e-14		ASPC1		-7.07023	-7.97634	-5.64293	-7.93185		ASPC1		0.767417	-7.07023		HCT116		5.83
ENSG00000173702.3:MUC13	5.64	4.9e-14		REC-1	Resistant	-13.0835	-10.4666	0.243005	-4.26302		REC-1	Resistant	0.154607	-13.0835		ASPC1		6.83
ENSG00000123405.9:NFE2	6.22	5.7e-14		SKMEL30		-12.6778	-14.899	-0.817994	-5.54408		SKMEL30		-1.00481	-12.6778		REC-1	Resistant	1.32	Low MUC13
ENSG00000114115.5:RBP1	6.25	6.4e-14		RKO		-12.4137	-10.0074	-6.85241	-5.14898		RKO		0.421206	-12.4137		SKMEL30		0.5
ENSG00000183111.7:ARHGEF37	4.97	6.6e-14		Colo 320		-12.7928	-10.3647	-6.75268	-4.82001		Colo 320		-2.48926	-12.7928		RKO		1.29
ENSG00000147443.8:DOK2	6.54	1.38e-13		H23		-11.7027	-10.639	-4.63959	-4.09013		H23		-1.15326	-11.7027		Colo 320		1.06
ENSG00000189280.3:GJB5	6.32	2.3e-13		H1703		-13.3878	-12.4593	-7.2983	-6.54954		H1703		-1.16239	-13.3878		H23		0.53
ENSG00000144810.11:COL8A1	7.23	3.31e-13		Pfeiffer		-16.6092	-10.5228	0.541355	-5.05566		Pfeiffer		0.535917	-16.6092		H1703		1
ENSG00000136689.14:IL1RN	6.92	4.69e-13														Namalwa		1
ENSG00000151388.6:ADAMTS12	6.67	5.02e-13														Pfeiffer		0.88
ENSG00000115461.4:IGFBP5	6.63	5.33e-13
ENSG00000163735.6:CXCL5	6.38	1.134e-12
ENSG00000117525.9:F3	5.96	1.435e-12
ENSG00000128422.11:KRT17	6.17	3.022e-12
ENSG00000162344.3:FGF19	6.97	4.064e-12
ENSG00000101076.12:HNF4A	5.43	5.86e-12
ENSG00000100448.3:CTSG	7.35	6.344e-12
ENSG00000108244.12:KRT23	6.27	6.756e-12
ENSG00000214049.6:UCA1	5.77	7.423e-12
ENSG00000135480.10:KRT7	6.2	8.174e-12
ENSG00000198848.8:CES1	5.76	8.316e-12
ENSG00000172232.5:AZU1	6.6	9.543e-12
ENSG00000204385.6:SLC44A4	5.97	1.4751e-11
ENSG00000120708.12:TGFBI	5.91	1.7803e-11
ENSG00000196415.5:PRTN3	6.4	2.0397e-11
ENSG00000163032.7:VSNL1	5.48	2.4592e-11
ENSG00000134762.12:DSC3	5.87	2.7791e-11
ENSG00000178623.7:GPR35	4.67	4.8895e-11
ENSG00000268739.1:CTC-518B2.12	7.08	5.2541e-11
ENSG00000167165.14:UGT1A6	5.57	5.3736e-11
ENSG00000147027.3:TMEM47	6	5.6775e-11
ENSG00000167755.9:KLK6	5.49	6.4059e-11
ENSG00000148346.7:LCN2	5.61	6.666e-11
ENSG00000086696.6:HSD17B2	6.29	9.0871e-11
ENSG00000108602.13:ALDH3A1	6.18	1.02679e-10
ENSG00000153292.11:GPR110	6.32	1.04063e-10
ENSG00000124212.5:PTGIS	5.72	2.32911e-10
ENSG00000136542.4:GALNT5	5.81	2.6601e-10
ENSG00000166825.9:ANPEP	5.99	2.93047e-10
ENSG00000140297.8:GCNT3	5.19	3.65829e-10
ENSG00000138207.8:RBP4	4.91	3.79713e-10
ENSG00000257671.1:RP3-416H24.1	5.6	4.19579e-10
ENSG00000215182.6:MUC5AC	5.3	4.49284e-10
ENSG00000149516.9:MS4A3	6.94	4.76275e-10
ENSG00000086548.8:CEACAM6	5.55	4.99093e-10
ENSG00000100427.11:MLC1	5.64	5.49536e-10
ENSG00000117472.5:TSPAN1	5.64	5.56901e-10
ENSG00000124107.5:SLPI	5.64	6.64642e-10
ENSG00000206538.3:VGLL3	5.52	9.53778e-10
ENSG00000272259.1:RP11-305P22.9	-7.07	1.14209e-09
ENSG00000160181.4:TFF2	6.32	1.4508e-09
ENSG00000236886.2:AC007563.5	6.43	1.46155e-09
ENSG00000156959.7:LHFPL4	-6.21	1.54596e-09
ENSG00000133048.8:CHI3L1	5.05	1.69796e-09
ENSG00000165349.7:SLC7A3	-6.42	1.83785e-09
ENSG00000197561.2:ELANE	6.34	2.52304e-09
ENSG00000105388.10:CEACAM5	4.84	2.84497e-09
ENSG00000177191.2:B3GNT8	4.58	2.91815e-09
ENSG00000186188.6:FFAR4	6.13	3.04744e-09
ENSG00000149573.4:MPZL2	5.34	3.13205e-09
ENSG00000228695.5:CES1P1	5.89	3.47495e-09
ENSG00000184254.12:ALDH1A3	5.07	3.62646e-09
ENSG00000119508.13:NR4A3	-4.31	3.74198e-09
ENSG00000139329.4:LUM	5.18	4.21377e-09
ENSG00000236699.4:ARHGEF38	5.03	4.53527e-09
ENSG00000145934.11:TENM2	4.46	4.64594e-09
ENSG00000104368.13:PLAT	5.37	4.78065e-09
ENSG00000147206.12:NXF3	5.53	4.80644e-09
ENSG00000196139.7:AKR1C3	5.04	6.15227e-09
ENSG00000179873.10:NLRP11	-5.29	6.3225e-09
ENSG00000163435.11:ELF3	5.21	7.2927e-09
ENSG00000177494.5:ZBED2	4.84	7.62997e-09
ENSG00000163283.6:ALPP	5.03	7.65988e-09
ENSG00000187134.8:AKR1C1	4.83	8.29142e-09
ENSG00000100234.11:TIMP3	5.62	8.42125e-09
ENSG00000145920.10:CPLX2	4.92	8.95631e-09
ENSG00000231389.3:HLA-DPA1	-5.19	9.04629e-09
ENSG00000143297.14:FCRL5	-6.02	1.06596e-08
ENSG00000163453.7:IGFBP7	4.2	1.16356e-08
ENSG00000269495.1:CTB-147C22.8	5.15	1.24102e-08
ENSG00000102359.5:SRPX2	5.26	1.30937e-08
ENSG00000171502.10:COL24A1	-3.59	1.37176e-08
ENSG00000240505.4:TNFRSF13B	-5.04	1.40192e-08
ENSG00000077984.4:CST7	5.67	1.53899e-08
ENSG00000151892.10:GFRA1	-4.57	1.66907e-08
ENSG00000203697.7:CAPN8	5.5	1.68383e-08
ENSG00000183531.1:Z98256.1	5.62	1.68521e-08
ENSG00000196460.8:RFX8	5.65	1.78968e-08
ENSG00000013297.6:CLDN11	4.43	1.81361e-08
ENSG00000163220.10:S100A9	5.02	1.88449e-08
ENSG00000183671.8:GPR1	5.16	2.38956e-08
ENSG00000152953.8:STK32B	-4.65	2.41971e-08
ENSG00000124102.4:PI3	5.09	2.42493e-08
ENSG00000169174.9:PCSK9	5.23	2.43656e-08
ENSG00000127831.6:VIL1	3.84	2.45069e-08
ENSG00000112299.7:VNN1	5.19	2.47991e-08
ENSG00000058085.10:LAMC2	5.06	2.50187e-08
ENSG00000152229.14:PSTPIP2	4.04	2.67594e-08
ENSG00000163762.2:TM4SF18	5.27	2.7142e-08
ENSG00000263711.1:RP11-169F17.1	6.38	2.8151e-08
ENSG00000112149.5:CD83	-3.62	2.93107e-08
ENSG00000273301.1:RP11-314B1.2	6.02	3.27115e-08
ENSG00000164825.3:DEFB1	5.85	3.30117e-08
ENSG00000137699.12:TRIM29	4.7	3.38161e-08
ENSG00000185052.7:SLC24A3	6.12	3.76154e-08
ENSG00000165685.4:TMEM52B	5.16	3.79769e-08
ENSG00000136155.12:SCEL	4.49	3.82609e-08
ENSG00000137440.3:FGFBP1	4.15	3.87622e-08
ENSG00000134339.4:SAA2	5.09	3.88469e-08
ENSG00000132470.9:ITGB4	4.6	3.99575e-08
ENSG00000011465.12:DCN	5	4.1446e-08
ENSG00000163661.3:PTX3	4.79	4.20706e-08
ENSG00000148677.6:ANKRD1	4.51	4.24565e-08
ENSG00000137265.10:IRF4	-5.18	4.47247e-08
ENSG00000181143.11:MUC16	-4.1	4.49491e-08
ENSG00000233038.1:AC011899.9	5.57	4.56846e-08
ENSG00000158825.5:CDA	4.84	4.79771e-08
ENSG00000163898.5:LIPH	5.03	4.83671e-08
ENSG00000152969.12:JAKMIP1	-5.89	4.93764e-08
ENSG00000196735.7:HLA-DQA1	-4.81	4.96805e-08
ENSG00000072041.12:SLC6A15	-5.24	5.41203e-08
ENSG00000189334.4:S100A14	5.21	5.82427e-08
ENSG00000173432.6:SAA1	4.74	6.63437e-08
ENSG00000205403.8:CFI	4.72	6.74317e-08
ENSG00000115363.9:EVA1A	4.7	6.83245e-08
ENSG00000166250.7:CLMP	4.22	7.21995e-08
ENSG00000087495.12:PHACTR3	5.65	7.23151e-08
ENSG00000121552.3:CSTA	5.09	7.28277e-08
ENSG00000140937.9:CDH11	4.97	7.65115e-08
ENSG00000176532.3:PRR15	4.95	7.90399e-08
ENSG00000151632.12:AKR1C2	4.05	8.98457e-08
ENSG00000115008.5:IL1A	3.22	9.328e-08
ENSG00000065618.12:COL17A1	4.17	9.34908e-08
ENSG00000117322.12:CR2	-4.83	9.47729e-08
ENSG00000125207.3:PIWIL1	5.88	9.72105e-08
ENSG00000135903.14:PAX3	-6.01	1.09799e-07
ENSG00000260833.2:AC124789.1	5.5	1.11369e-07
ENSG00000006747.10:SCIN	3.96	1.18186e-07
ENSG00000044524.6:EPHA3	-4.51	1.20008e-07
ENSG00000262902.1:RP11-750B16.1	-4.4	1.22869e-07
ENSG00000187796.9:CARD9	4	1.24632e-07
ENSG00000060566.9:CREB3L3	4.89	1.24768e-07
ENSG00000147689.12:FAM83A	4.48	1.28573e-07
ENSG00000239998.1:LILRA2	6.03	1.44487e-07
ENSG00000161835.6:GRASP	-3.52	1.52375e-07
ENSG00000170989.8:S1PR1	-4.75	1.53309e-07
ENSG00000165409.11:TSHR	-4.61	1.63727e-07
ENSG00000259583.1:RP11-66B24.4	4.2	1.6727e-07
ENSG00000158869.6:FCER1G	4.38	1.7025e-07
ENSG00000268621.1:AC006262.5	4.67	1.75644e-07
ENSG00000180155.14:LYNX1	4.37	1.81761e-07
ENSG00000183778.13:B3GALT5	4.7	1.83725e-07
ENSG00000151062.10:CACNA2D4	4.58	1.86467e-07
ENSG00000149294.12:NCAM1	4.44	1.87272e-07
ENSG00000144857.10:BOC	4.23	2.02827e-07
ENSG00000255071.1:SAA2-SAA4	5.13	2.14556e-07
ENSG00000245067.2:IGFBP7-AS1	3.86	2.18483e-07
ENSG00000184292.5:TACSTD2	5.06	2.19545e-07
ENSG00000135363.7:LMO2	4.58	2.25192e-07
ENSG00000143603.14:KCNN3	-4.35	2.28784e-07
ENSG00000107742.8:SPOCK2	-3.68	2.5146e-07
ENSG00000073737.12:DHRS9	4.62	2.54143e-07
ENSG00000179869.10:ABCA13	4.19	2.54866e-07
ENSG00000167608.7:TMC4	4.04	3.01537e-07
ENSG00000115085.9:ZAP70	-3.93	3.6588e-07
ENSG00000171401.10:KRT13	4.65	3.71959e-07
ENSG00000100721.6:TCL1A	-4.65	3.89633e-07
ENSG00000099399.5:MAGEB2	5.53	4.68844e-07
ENSG00000198203.5:SULT1C2	4.6	4.75089e-07
ENSG00000123843.8:C4BPB	5.45	4.86397e-07
ENSG00000129951.14:LPPR3	4.72	5.14982e-07
ENSG00000169035.7:KLK7	5.15	5.29651e-07
ENSG00000251381.2:LINC00958	3.49	5.29805e-07
ENSG00000197249.8:SERPINA1	3.47	5.56875e-07
ENSG00000102854.10:MSLN	4.25	5.60085e-07
ENSG00000133067.13:LGR6	4.77	5.60467e-07
ENSG00000261780.2:CTD-2354A18.1	4.26	5.67535e-07
ENSG00000147138.1:GPR174	-6.66	6.07172e-07
ENSG00000079112.5:CDH17	4.45	6.48103e-07
ENSG00000129538.9:RNASE1	4.15	6.51676e-07
ENSG00000168497.4:SDPR	4.94	6.60356e-07
ENSG00000077327.11:SPAG6	-4.48	6.60627e-07
ENSG00000101680.9:LAMA1	-4.92	7.32268e-07
ENSG00000257964.1:RP11-133N21.10	-2.11	7.47966e-07
ENSG00000224814.1:AC114812.8	4.99	8.17643e-07
ENSG00000107738.15:C10orf54	3.83	8.3428e-07
ENSG00000100181.17:TPTEP1	-3.93	8.77674e-07
ENSG00000150893.9:FREM2	-4.85	9.07735e-07
ENSG00000180318.3:ALX1	-5.96	9.19667e-07
ENSG00000224516.1:AC068134.8	4.73	9.43683e-07
ENSG00000182983.10:ZNF662	5.64	9.90648e-07
ENSG00000174502.14:SLC26A9	4.72	1.0615e-06
ENSG00000205922.4:ONECUT3	4.16	1.06246e-06
ENSG00000128040.6:SPINK2	-4.68	1.07366e-06
ENSG00000222037.5:IGLC6	-5.77	1.10234e-06
ENSG00000163083.5:INHBB	4.53	1.11975e-06
ENSG00000175877.3:WBSCR28	4.54	1.14274e-06
ENSG00000127324.4:TSPAN8	4.55	1.15111e-06
ENSG00000136010.9:ALDH1L2	3.91	1.18812e-06
ENSG00000240754.1:RP11-38J22.6	-5.58	1.19221e-06
ENSG00000255587.3:RAB44	5.26	1.19852e-06
ENSG00000176887.5:SOX11	-4.09	1.21666e-06
ENSG00000251009.2:RP13-494C23.1	-5.15	1.21865e-06
ENSG00000176678.4:FOXL1	4.47	1.31721e-06
ENSG00000223784.1:RP11-554I8.2	4.89	1.3221e-06
ENSG00000198520.6:C1orf228	3.6	1.33764e-06
ENSG00000170054.10:SERPINA9	-5.99	1.36095e-06
ENSG00000102962.4:CCL22	-5.44	1.42781e-06
ENSG00000120337.7:TNFSF18	4.46	1.45077e-06
ENSG00000101825.7:MXRA5	4.72	1.46046e-06
ENSG00000166963.8:MAP1A	-3.64	1.46877e-06
ENSG00000133246.7:PRAM1	4.33	1.47326e-06
ENSG00000248810.1:RP11-362F19.1	4.87	1.47923e-06
ENSG00000145113.17:MUC4	3.96	1.51088e-06
ENSG00000172159.11:FRMD3	3.53	1.537e-06
ENSG00000150337.9:FCGR1A	4.48	1.58369e-06
ENSG00000229582.2:RP11-423C15.3	-2.33	1.60198e-06
ENSG00000167286.5:CD3D	-5.16	1.75079e-06
ENSG00000106258.9:CYP3A5	2.99	1.78756e-06
ENSG00000124664.6:SPDEF	4.51	1.80751e-06
ENSG00000018236.10:CNTN1	4.24	1.8724e-06
ENSG00000106809.6:OGN	-3.7	1.92088e-06
ENSG00000149131.11:SERPING1	2.92	1.96443e-06
ENSG00000019169.9:MARCO	5.64	2.00525e-06
ENSG00000064886.9:CHI3L2	-3.52	2.02608e-06
ENSG00000204616.6:TRIM31	4.28	2.05393e-06
ENSG00000087116.9:ADAMTS2	4.42	2.07227e-06
ENSG00000205642.5:VCX3B	3.96	2.07837e-06
ENSG00000124116.14:WFDC3	3.72	2.14628e-06
ENSG00000153823.14:PID1	4.61	2.24366e-06
ENSG00000137809.12:ITGA11	3.54	2.39614e-06
ENSG00000133055.4:MYBPH	4.15	2.42028e-06
ENSG00000159337.6:PLA2G4D	4.84	2.50544e-06
ENSG00000131435.8:PDLIM4	4.49	2.53843e-06
ENSG00000229807.5:XIST	-3.99	2.58704e-06
ENSG00000268475.1:CTC-435M10.6	4.09	2.65434e-06
ENSG00000205426.6:KRT81	3.92	2.67171e-06
ENSG00000129270.11:MMP28	4.58	2.79617e-06
ENSG00000107551.16:RASSF4	3.42	2.84857e-06
ENSG00000204983.8:PRSS1	4.64	3.11936e-06
ENSG00000164692.13:COL1A2	3.71	3.21528e-06
ENSG00000146678.5:IGFBP1	4.41	3.63984e-06
ENSG00000229967.1:RP11-366F6.2	-6	3.65794e-06
ENSG00000160182.2:TFF1	3.92	3.73567e-06
ENSG00000145794.12:MEGF10	4	3.75703e-06
ENSG00000163286.3:ALPPL2	4.3	3.9314e-06
ENSG00000087258.9:GNAO1	-3.96	3.94914e-06
ENSG00000128438.6:TBC1D27	-4.76	4.055e-06
ENSG00000185112.4:FAM43A	3.23	4.10575e-06
ENSG00000171951.4:SCG2	3.96	4.15888e-06
ENSG00000267308.1:AC004510.3	4.21	4.3931e-06
ENSG00000196209.8:SIRPB2	5.08	4.60643e-06
ENSG00000128510.6:CPA4	3.88	4.81174e-06
ENSG00000211685.2:IGLC7	-4.29	5.05559e-06
ENSG00000230185.4:C9orf147	-1.27	5.06172e-06
ENSG00000113327.10:GABRG2	5.39	5.23585e-06
ENSG00000177990.7:DPY19L2	-3.82	5.31606e-06
ENSG00000095794.15:CREM	-1.82	5.44572e-06
ENSG00000188959.9:C9orf152	3.55	5.45631e-06
ENSG00000117069.10:ST6GALNAC5	3.98	5.53095e-06
ENSG00000258150.1:RP11-345J4.3	3.97	5.53478e-06
ENSG00000166008.5:MAGEA9	-4.35	5.59962e-06
ENSG00000125384.6:PTGER2	3.68	5.69834e-06
ENSG00000115221.6:ITGB6	4.1	5.85142e-06
ENSG00000171747.4:LGALS4	3.14	6.0331e-06
ENSG00000221914.4:PPP2R2A	0.85	6.08233e-06
ENSG00000046774.9:MAGEC2	3.36	6.11865e-06
ENSG00000173391.4:OLR1	3.43	6.2392e-06
ENSG00000173705.4:SUSD5	-3.85	6.26132e-06
ENSG00000254208.1:RP11-219B4.3	-2.13	6.37144e-06
ENSG00000268388.1:FENDRR	3.74	6.49882e-06
ENSG00000169184.5:MN1	3.59	6.66804e-06
ENSG00000262115.1:RP11-455O6.2	-0.84	6.83666e-06
ENSG00000229519.2:RP11-58A11.2	-1.86	7.0101e-06
ENSG00000196917.4:HCAR1	4.86	7.02964e-06
ENSG00000224650.2:IGHV3-74	-5.15	7.38543e-06
ENSG00000127954.8:STEAP4	3.78	7.53121e-06
ENSG00000002933.3:TMEM176A	4.17	7.63974e-06
ENSG00000152495.6:CAMK4	-3.9	7.82337e-06
ENSG00000146070.12:PLA2G7	5.39	7.85783e-06
ENSG00000007350.12:TKTL1	-3.17	7.94016e-06
ENSG00000215033.3:AL603965.1	4.67	8.0064e-06
ENSG00000148053.11:NTRK2	4.29	8.01886e-06
ENSG00000237499.2:RP11-356I2.4	-2.64	8.19446e-06
ENSG00000139567.8:ACVRL1	3.67	8.43209e-06
ENSG00000125144.9:MT1G	3.7	8.43463e-06
ENSG00000249306.1:RP11-267A15.1	4.59	8.4894e-06
ENSG00000169403.7:PTAFR	3.61	8.83505e-06
ENSG00000129277.9:CCL4	-4.77	8.8438e-06
ENSG00000011600.7:TYROBP	4.69	9.73602e-06
ENSG00000170442.7:KRT86	3.3	9.81057e-06
ENSG00000196154.7:S100A4	3.74	9.89819e-06
ENSG00000115414.14:FN1	3.26	1.00118e-05
ENSG00000104044.11:OCA2	-4.13	1.00229e-05
ENSG00000078596.6:ITM2A	-3.55	1.02452e-05
ENSG00000166033.7:HTRA1	3.87	1.03681e-05
ENSG00000234380.1:AP000330.8	4.29	1.03843e-05
ENSG00000116544.7:DLGAP3	-3.57	1.04149e-05
ENSG00000178726.6:THBD	3.68	1.04266e-05
ENSG00000203630.3:AL136531.1	-1.41	1.04633e-05
ENSG00000228784.3:LINC00954	-3.5	1.05689e-05
ENSG00000101425.8:BPI	5.37	1.0738e-05
ENSG00000148671.9:ADIRF	3.75	1.07522e-05
ENSG00000154864.7:PIEZO2	-3.32	1.08153e-05
ENSG00000189433.5:GJB4	4.4	1.09624e-05
ENSG00000064270.8:ATP2C2	3.89	1.12414e-05
ENSG00000189292.11:FAM150B	3.44	1.13451e-05
ENSG00000235269.1:AL162759.1	4.7	1.1419e-05
ENSG00000248890.1:HHIP-AS1	-3.22	1.15398e-05
ENSG00000172482.4:AGXT	4.8	1.15939e-05
ENSG00000123584.7:MAGEA9B	-4.58	1.20237e-05
ENSG00000149596.6:JPH2	3.47	1.21915e-05
ENSG00000259015.1:RP11-109N23.6	-1.62	1.25082e-05
ENSG00000127533.3:F2RL3	3.91	1.25531e-05
ENSG00000173267.9:SNCG	3.69	1.27369e-05
ENSG00000153233.8:PTPRR	3.87	1.27685e-05
ENSG00000134363.7:FST	3.6	1.28184e-05
ENSG00000136235.11:GPNMB	3.83	1.33011e-05
ENSG00000230257.1:NFE4	4.52	1.36059e-05
ENSG00000181195.6:PENK	4.23	1.39763e-05
ENSG00000163749.13:CCDC158	3.61	1.4029e-05
ENSG00000125730.12:C3	2.7	1.41988e-05
ENSG00000182667.10:NTM	4.08	1.42303e-05
ENSG00000162009.7:SSTR5	4.77	1.44072e-05
ENSG00000140945.11:CDH13	3.82	1.45169e-05
ENSG00000182459.4:TEX19	-3.25	1.45587e-05
ENSG00000256655.1:TMEM75	-2.76	1.46578e-05
ENSG00000117594.5:HSD11B1	5.35	1.47434e-05
ENSG00000259462.1:RP11-752G15.3	-4.94	1.49364e-05
ENSG00000155761.9:SPAG17	-3.65	1.58491e-05
ENSG00000261713.2:SSTR5-AS1	4.53	1.59978e-05
ENSG00000026751.12:SLAMF7	-3.8	1.63142e-05
ENSG00000172995.12:ARPP21	-4.71	1.63682e-05
ENSG00000198610.6:AKR1C4	4.89	1.64783e-05
ENSG00000135960.5:EDAR	4.36	1.64813e-05
ENSG00000196329.6:GIMAP5	5.03	1.68061e-05
ENSG00000170523.3:KRT83	3.88	1.70616e-05
ENSG00000155530.2:LRGUK	-2.14	1.73473e-05
ENSG00000242515.1:UGT1A10	2.54	1.73662e-05
ENSG00000214822.4:KRT16P3	3.68	1.73846e-05
ENSG00000073861.2:TBX21	-4.17	1.74474e-05
ENSG00000145824.8:CXCL14	3.67	1.75049e-05
ENSG00000255509.2:RP11-445F12.1	4.05	1.75569e-05
ENSG00000236673.1:RP11-69I8.2	4.93	1.7559e-05
ENSG00000168702.12:LRP1B	4.18	1.76968e-05
ENSG00000166106.2:ADAMTS15	3.52	1.78383e-05
ENSG00000102934.5:PLLP	3.54	1.79219e-05
ENSG00000163817.11:SLC6A20	3.87	1.90556e-05
ENSG00000100842.8:EFS	3.89	2.0311e-05
ENSG00000115602.12:IL1RL1	3.64	2.0442e-05
ENSG00000103044.6:HAS3	3.3	2.0517e-05
ENSG00000169429.6:IL8	3.65	2.05501e-05
ENSG00000053747.11:LAMA3	3.67	2.08236e-05
ENSG00000137673.4:MMP7	3.07	2.09498e-05
ENSG00000205644.5:CTD-2375G15.1	-3.44	2.112e-05
ENSG00000165376.6:CLDN2	3.33	2.1167e-05
ENSG00000174473.11:GALNTL6	-3.87	2.11738e-05
ENSG00000133069.10:TMCC2	-2.83	2.12235e-05
ENSG00000228437.1:RP11-400N13.2	5.05	2.14071e-05
ENSG00000170323.4:FABP4	3.75	2.19216e-05
ENSG00000179023.7:KLHDC7A	3.71	2.19541e-05
ENSG00000226397.3:C12orf77	-4.49	2.20756e-05
ENSG00000262319.1:CTC-457L16.2	-3.15	2.24396e-05
ENSG00000184347.10:SLIT3	2.11	2.25665e-05
ENSG00000172554.7:SNTG2	-5.13	2.26011e-05
ENSG00000157064.6:NMNAT2	3.59	2.30511e-05
ENSG00000231424.2:RP1-45C12.1	-4.59	2.34051e-05
ENSG00000009950.11:MLXIPL	3.57	2.35766e-05
ENSG00000219607.2:PPP1R3G	3.25	2.42145e-05
ENSG00000136854.13:STXBP1	-2.03	2.42644e-05
ENSG00000211675.2:IGLC1	-4.97	2.43602e-05
ENSG00000112902.7:SEMA5A	3.4	2.45626e-05
ENSG00000175938.6:ORAI3	2.05	2.45662e-05
ENSG00000104671.3:DCTN6	0.9	2.50123e-05
ENSG00000188175.5:HEPACAM2	-3.3	2.53068e-05
ENSG00000121769.3:FABP3	2.83	2.54314e-05
ENSG00000272696.1:RP11-339B21.13	-1.82	2.55472e-05
ENSG00000146122.12:DAAM2	-3.99	2.61103e-05
ENSG00000145536.11:ADAMTS16	3.32	2.64069e-05
ENSG00000110077.10:MS4A6A	4.23	2.6881e-05
ENSG00000204472.8:AIF1	4.09	2.70778e-05
ENSG00000255151.2:GLYATL1P3	-3.93	2.73016e-05
ENSG00000108846.11:ABCC3	3.61	2.76445e-05
ENSG00000183128.7:CALHM3	4.01	2.78973e-05
ENSG00000144488.10:ESPNL	-3.16	2.80956e-05
ENSG00000258689.1:RP6-65G23.1	3.96	2.81352e-05
ENSG00000261521.1:RP11-408H20.1	4.73	2.89366e-05
ENSG00000247077.2:PGAM5	-1.03	2.90878e-05
ENSG00000250786.1:SNHG18	4.1	2.91299e-05
ENSG00000258245.1:RP11-114H23.3	3.48	2.91499e-05
ENSG00000186832.4:KRT16	2.86	2.95113e-05
ENSG00000173662.15:TAS1R1	-3.34	3.02625e-05
ENSG00000126759.8:CFP	2.96	3.04025e-05
ENSG00000205364.3:MT1M	4.07	3.12536e-05
ENSG00000170458.9:CD14	3.28	3.24083e-05
ENSG00000128918.10:ALDH1A2	-3.52	3.33541e-05
ENSG00000256340.4:ABCC6P1	3.61	3.34469e-05
ENSG00000224259.1:RP11-48O20.4	4.65	3.3734e-05
ENSG00000261487.1:AC135048.13	1.92	3.38228e-05
ENSG00000229391.3:HLA-DRB6	-5.06	3.38884e-05
ENSG00000024422.7:EHD2	3.64	3.40389e-05
ENSG00000244468.1:RP11-206M11.7	3.54	3.4045e-05
ENSG00000167613.11:LAIR1	4.15	3.51207e-05
ENSG00000125571.5:IL37	3.56	3.54338e-05
ENSG00000256039.1:RP11-291B21.2	-4.6	3.56583e-05
ENSG00000120885.15:CLU	3.23	3.57728e-05
ENSG00000181449.2:SOX2	3.43	3.60243e-05
ENSG00000261655.1:CTD-3064M3.3	3.97	3.63814e-05
ENSG00000224881.1:AC068279.3	-2.8	3.72744e-05
ENSG00000243742.1:RPLP0P2	2.91	3.7349e-05
ENSG00000125931.6:CITED1	-3.54	3.75356e-05
ENSG00000204941.9:PSG5	3.79	3.75604e-05
ENSG00000167653.4:PSCA	3.6	3.79646e-05
ENSG00000197635.5:DPP4	3.02	3.83129e-05
ENSG00000264329.1:MIR3911	-2.12	3.85872e-05
ENSG00000037280.11:FLT4	-4.05	3.88378e-05
ENSG00000137101.8:CD72	-3.12	3.94788e-05
ENSG00000122862.4:SRGN	4.07	3.96022e-05
ENSG00000251546.1:IGKV1D-39	-4.86	3.96632e-05
ENSG00000256862.1:RP11-664D1.1	-3.02	3.99798e-05
ENSG00000103460.12:TOX3	3.5	4.06303e-05
ENSG00000255026.1:RP11-326C3.2	-2.97	4.09243e-05
ENSG00000110876.8:SELPLG	3.09	4.11516e-05
ENSG00000175189.3:INHBC	-3.02	4.1271e-05
ENSG00000150471.11:LPHN3	3.77	4.14613e-05
ENSG00000166143.5:PPP1R14D	4.2	4.15619e-05
ENSG00000135929.4:CYP27A1	2.98	4.16986e-05
ENSG00000262292.2:RP11-160E2.11	-3.8	4.17515e-05
ENSG00000088386.11:SLC15A1	4.09	4.17527e-05
ENSG00000162444.11:RBP7	3.8	4.25675e-05
ENSG00000159871.10:LYPD5	3.3	4.26106e-05
ENSG00000248265.1:RP11-834C11.3	-2.48	4.26519e-05
ENSG00000187808.3:SOWAHD	3.1	4.27046e-05
ENSG00000183087.10:GAS6	2.86	4.27173e-05
ENSG00000070731.5:ST6GALNAC2	2.67	4.28619e-05
ENSG00000170498.7:KISS1	3.86	4.31677e-05
ENSG00000272473.1:AC006273.4	3.98	4.36572e-05
ENSG00000154016.9:GRAP	-3.87	4.36894e-05
ENSG00000233766.3:AC098617.1	4.29	4.40143e-05
ENSG00000182583.8:VCX	4.31	4.4176e-05
ENSG00000143546.5:S100A8	4.14	4.42943e-05
ENSG00000224945.1:RP11-82L18.2	3.09	4.43728e-05
ENSG00000253616.1:RP11-875O11.3	3	4.5244e-05
ENSG00000228237.1:EFCAB14-AS1	-1.86	4.61575e-05
ENSG00000210151.2:MT-TS1	1.2	4.69382e-05
ENSG00000236391.3:AC092573.2	-3.01	4.70313e-05
ENSG00000114854.3:TNNC1	3.23	4.7347e-05
ENSG00000087245.8:MMP2	3.85	4.7386e-05
ENSG00000109667.7:SLC2A9	3.42	4.81309e-05
ENSG00000186847.5:KRT14	3.45	4.85828e-05
ENSG00000248778.1:RP11-311D14.1	4.36	4.87143e-05
ENSG00000168676.6:KCTD19	-3.73	4.87889e-05
ENSG00000077092.14:RARB	2.92	4.96223e-05
ENSG00000249007.1:RP11-510N19.5	3.35	5.09395e-05
ENSG00000196620.4:UGT2B15	-5.06	5.31353e-05
ENSG00000253258.1:RP11-539E17.5	4.3	5.34804e-05
ENSG00000227487.3:NCAM1-AS1	3.94	5.40025e-05
ENSG00000258404.1:RP11-1029J19.5	4.34	5.40299e-05
ENSG00000102524.7:TNFSF13B	3.1	5.43179e-05
ENSG00000142484.5:TM4SF5	4.29	5.46592e-05
ENSG00000267042.1:CTD-3193K9.4	-3.26	5.47265e-05
ENSG00000198865.5:CCDC152	4.65	5.47848e-05
ENSG00000255471.1:RP11-736K20.5	3.18	5.49848e-05
ENSG00000250508.1:RP11-757G1.6	2.6	5.5155e-05
ENSG00000136826.10:KLF4	3.11	5.66967e-05
ENSG00000129455.11:KLK8	4.23	5.69876e-05
ENSG00000125798.10:FOXA2	4.15	5.73177e-05
ENSG00000081041.8:CXCL2	3.23	6.10095e-05
ENSG00000175084.7:DES	3.37	6.11452e-05
ENSG00000213231.8:TCL1B	-4.73	6.16916e-05
ENSG00000251129.1:RP11-734I18.1	-4.79	6.28821e-05
ENSG00000090776.5:EFNB1	2.69	6.29977e-05
ENSG00000160471.8:COX6B2	2.57	6.39549e-05
ENSG00000155093.13:PTPRN2	3.47	6.44438e-05
ENSG00000161992.5:C16orf11	-3.2	6.71872e-05
ENSG00000250433.1:CLSTN2-AS1	-3.11	6.75302e-05
ENSG00000139292.8:LGR5	3.63	6.76622e-05
ENSG00000167207.7:NOD2	3.11	6.8327e-05
ENSG00000172935.8:MRGPRF	3.36	6.88374e-05
ENSG00000221890.2:NPTXR	3.22	6.90157e-05
ENSG00000047457.9:CP	2.5	6.98615e-05
ENSG00000148344.10:PTGES	3.32	7.04255e-05
ENSG00000178033.5:FAM26E	3.51	7.05991e-05
ENSG00000074527.7:NTN4	3.48	7.12102e-05
ENSG00000050767.11:COL23A1	4.09	7.13781e-05
ENSG00000125538.7:IL1B	2.23	7.17711e-05
ENSG00000106038.8:EVX1	4.05	7.19998e-05
ENSG00000255811.1:RP1-34M23.5	4.38	7.23949e-05
ENSG00000165072.9:MAMDC2	3.39	7.27832e-05
ENSG00000156966.6:B3GNT7	3.32	7.33432e-05
ENSG00000211677.2:IGLC2	-3.78	7.35798e-05
ENSG00000101850.8:GPR143	2.55	7.46158e-05
ENSG00000184611.7:KCNH7	-4.34	7.53191e-05
ENSG00000111305.14:GSG1	3.53	7.60297e-05
ENSG00000123989.9:CHPF	1.95	7.70577e-05
ENSG00000006606.4:CCL26	3.88	7.76527e-05
ENSG00000250337.1:LINC01021	-3.62	7.84215e-05
ENSG00000220721.1:OR1F12	-3.12	7.89077e-05
ENSG00000175806.10:MSRA	2.04	7.92182e-05
ENSG00000180336.13:C17orf104	-2.33	7.92562e-05
ENSG00000117600.8:LPPR4	3.66	7.96076e-05
ENSG00000242876.2:RN7SL812P	-1.78	7.96732e-05
ENSG00000138316.6:ADAMTS14	3.16	7.96838e-05
ENSG00000090932.6:DLL3	-3.3	7.96905e-05
ENSG00000122641.9:INHBA	2.7	8.06651e-05
ENSG00000109193.6:SULT1E1	4.41	8.07385e-05
ENSG00000261349.1:RP3-465N24.5	-2.09	8.12374e-05
ENSG00000164951.11:PDP1	2.46	8.17199e-05
ENSG00000126247.6:CAPNS1	1.05	8.18322e-05
ENSG00000242371.1:IGKV1-39	-4.86	8.19998e-05
ENSG00000103196.7:CRISPLD2	3.31	8.37396e-05
ENSG00000183668.13:PSG9	3.61	8.48812e-05
ENSG00000251532.1:CTD-2245E15.3	-4.04	8.51217e-05
ENSG00000170891.6:CYTL1	3.84	8.55197e-05
ENSG00000257588.1:RP11-469H8.6	3.38	8.69062e-05
ENSG00000211689.2:TRGC1	4.26	8.69429e-05
ENSG00000169026.8:MFSD7	2.65	8.73134e-05
ENSG00000255824.1:AL590369.1	3.32	8.75912e-05
ENSG00000099998.13:GGT5	3.7	8.79532e-05
ENSG00000261040.2:CTD-2319I12.1	2.54	8.82585e-05
ENSG00000188833.5:ENTPD8	3.95	8.86744e-05
ENSG00000107159.8:CA9	3.2	8.95635e-05
ENSG00000164932.8:CTHRC1	3.15	9.00892e-05
ENSG00000254995.4:STX16-NPEPL1	-2.34	9.00962e-05
ENSG00000175294.5:CATSPER1	3.43	9.07835e-05
ENSG00000175097.3:RAG2	-5.59	9.08999e-05
ENSG00000171873.6:ADRA1D	2.86	9.1325e-05
ENSG00000188060.6:RAB42	2.66	9.20686e-05
ENSG00000184012.7:TMPRSS2	3.36	9.22778e-05
ENSG00000163216.6:SPRR2D	3.22	9.24872e-05
ENSG00000171611.5:PTCRA	-4.6	9.26324e-05
ENSG00000189212.8:DPY19L2P1	-3.47	9.34701e-05
ENSG00000186827.6:TNFRSF4	-3.66	9.50058e-05
ENSG00000117407.12:ARTN	2.94	9.56387e-05
ENSG00000183625.10:CCR3	3.63	9.59565e-05
ENSG00000155265.6:GOLGA7B	3.4	9.63402e-05
ENSG00000171631.10:P2RY6	3.1	9.64532e-05
ENSG00000089356.12:FXYD3	3.97	0.000100252
ENSG00000197632.4:SERPINB2	4.22	0.000100278
ENSG00000184497.8:TMEM255B	3.74	0.000100306
ENSG00000172818.5:OVOL1	3.57	0.000100425
ENSG00000176749.4:CDK5R1	-1.92	0.00010223
ENSG00000248590.2:GLDCP1	-4.04	0.000102301
ENSG00000135116.5:HRK	-3.59	0.000105292
ENSG00000107263.14:RAPGEF1	-1.39	0.000105666
ENSG00000112319.13:EYA4	-3.54	0.00010696
ENSG00000006611.11:USH1C	3.25	0.00010758
ENSG00000178882.9:FAM101A	2.83	0.000108632
ENSG00000213409.4:RP11-658F2.3	-1.53	0.000109888
ENSG00000173988.8:LRRC63	-3.41	0.000109929
ENSG00000237988.2:OR2I1P	4.8	0.000111162
ENSG00000171483.9:SSX6	-3.11	0.00011126
ENSG00000223907.1:RP11-439L8.4	-4.28	0.00011241
ENSG00000115594.7:IL1R1	3.14	0.000112931
ENSG00000241635.3:UGT1A1	4.71	0.00011313
ENSG00000162458.8:FBLIM1	3.33	0.000113482
ENSG00000179909.11:ZNF154	-1.55	0.000117449
ENSG00000142449.8:FBN3	3.18	0.000118187
ENSG00000253161.1:RP11-150O12.1	3.24	0.000119152
ENSG00000249096.2:RP11-290F5.1	-2.3	0.000119846
ENSG00000123358.15:NR4A1	-2.5	0.000121308
ENSG00000267160.1:RP11-1072C15.4	-2.09	0.000121866
ENSG00000114270.11:COL7A1	2.58	0.000122046
ENSG00000156076.5:WIF1	-3.84	0.000122602
ENSG00000255404.1:RP11-770G2.5	3.76	0.000122688
ENSG00000112679.10:DUSP22	-1.57	0.000123011
ENSG00000225614.2:ZNF469	3.23	0.000123543
ENSG00000099250.13:NRP1	3.01	0.000124664
ENSG00000188761.7:BCL2L15	3.54	0.000124784
ENSG00000176659.5:C20orf197	4.85	0.000125031
ENSG00000142405.17:NLRP12	3.83	0.00012622
ENSG00000234492.4:RPL34-AS1	-2.23	0.000128232
ENSG00000259084.2:RP11-1070N10.6	-4.58	0.000129458
ENSG00000238258.1:RP11-342D11.2	3.02	0.000131247
ENSG00000102970.6:CCL17	-3.57	0.000134608
ENSG00000090104.7:RGS1	3.67	0.000135043
ENSG00000184845.3:DRD1	4.22	0.000135067
ENSG00000100285.9:NEFH	-2.87	0.000135301
ENSG00000236213.1:AC006369.2	2.6	0.000135498
ENSG00000154764.5:WNT7A	3.36	0.000136175
ENSG00000165816.8:VWA2	3.48	0.000139193
ENSG00000130600.11:H19	2.58	0.000139367
ENSG00000133687.11:TMTC1	2.81	0.000139392
ENSG00000106366.7:SERPINE1	3.05	0.000139425
ENSG00000095383.15:TBC1D2	2.17	0.000139508
ENSG00000137868.14:STRA6	3.45	0.000140865
ENSG00000230006.3:ANKRD36BP2	-3.91	0.000143195
ENSG00000258498.2:DIO3OS	3.54	0.000143954
ENSG00000258053.1:CTD-2021H9.3	4.43	0.000144219
ENSG00000196632.6:WNK3	-2.95	0.000144906
ENSG00000176046.7:NUPR1	2.99	0.00014608
ENSG00000173227.9:SYT12	3.02	0.000146217
ENSG00000113946.3:CLDN16	2.79	0.000147367
ENSG00000157388.9:CACNA1D	-3.53	0.0001476
ENSG00000163638.9:ADAMTS9	3.37	0.000148825
ENSG00000259485.1:CTD-2147F2.1	4.44	0.000148832
ENSG00000114279.9:FGF12	-3.31	0.000148838
ENSG00000204866.4:IGFL2	3.72	0.000149452
ENSG00000227184.3:EPPK1	3.42	0.000151605
ENSG00000164400.4:CSF2	4.19	0.000152711
ENSG00000137462.6:TLR2	3.5	0.000153763
ENSG00000261200.1:RP11-989E6.10	-2.12	0.000154556
ENSG00000211973.2:IGHV1-69	-5.21	0.00015614
ENSG00000187144.7:SPATA21	-3.03	0.00015656
ENSG00000244128.1:RP11-85M11.2	3.85	0.000156589
ENSG00000184058.8:TBX1	-3.01	0.000157222
ENSG00000175315.2:CST6	3.31	0.00015735
ENSG00000249464.1:RP11-93L9.1	3.77	0.000157527
ENSG00000214429.3:AC064872.1	4.72	0.000157971
ENSG00000104763.13:ASAH1	1.64	0.00015839
ENSG00000244078.1:RP11-431I8.1	3.6	0.000158392
ENSG00000089472.12:HEPH	2.38	0.000159889
ENSG00000164764.10:SBSPON	2.43	0.000163067
ENSG00000158055.11:GRHL3	3.38	0.000163108
ENSG00000175287.14:PHYHD1	-3.66	0.000165225
ENSG00000258554.1:RP11-973D8.4	-1.24	0.000165396
ENSG00000101443.13:WFDC2	3.95	0.000166901
ENSG00000167183.2:PRR15L	2.63	0.000167163
ENSG00000187908.11:DMBT1	3.44	0.000167743
ENSG00000131037.10:EPS8L1	2.64	0.000168225
ENSG00000236643.1:RP11-175D17.3	-1.83	0.00016934
ENSG00000172638.8:EFEMP2	2.39	0.000170849
ENSG00000171346.9:KRT15	3.04	0.000170875
ENSG00000176909.7:MAMSTR	-1.54	0.000171793
ENSG00000105374.5:NKG7	2.76	0.000172193
ENSG00000186529.10:CYP4F3	3.22	0.000172526
ENSG00000236451.2:AC067956.1	3.76	0.00017452
ENSG00000224074.3:LINC00691	4.18	0.000176832
ENSG00000119938.8:PPP1R3C	3.64	0.000177097
ENSG00000135636.9:DYSF	2.62	0.000177646
ENSG00000226145.3:AC022596.6	3.99	0.00017864
ENSG00000138172.6:CALHM2	1.78	0.00018192
ENSG00000113721.9:PDGFRB	2.92	0.000184869
ENSG00000235899.1:RP11-345L23.1	3.88	0.000187089
ENSG00000243902.2:RP1-63G5.5	3.47	0.000188184
ENSG00000144407.5:PTH2R	4.58	0.000188893
ENSG00000099834.14:CDHR5	2.06	0.000189967
ENSG00000150556.12:LYPD6B	3.61	0.000189999
ENSG00000163812.9:ZDHHC3	1.09	0.000191011
ENSG00000183019.3:C19orf59	4.18	0.000191714
ENSG00000272622.1:RP11-395N3.2	3.49	0.000192123
ENSG00000125735.6:TNFSF14	3.54	0.00019281
ENSG00000049130.9:KITLG	3.5	0.000198715
ENSG00000180251.4:SLC9A4	3.88	0.000200044
ENSG00000124466.8:LYPD3	3.18	0.000203771
ENSG00000164266.6:SPINK1	3.31	0.000205126
ENSG00000154783.6:FGD5	3.64	0.00020518
ENSG00000257886.1:RP11-61E11.1	3.44	0.000206065
ENSG00000264148.1:RP11-848P1.7	-3.73	0.000206945
ENSG00000228318.1:AP001610.5	-2.8	0.000208178
ENSG00000232324.1:AC008440.10	3.18	0.000208566
ENSG00000269976.1:RP11-130L8.2	3.13	0.000210321
ENSG00000168032.4:ENTPD3	3.45	0.0002104
ENSG00000087303.12:NID2	2.38	0.000210816
ENSG00000250366.2:LINC00617	-3.44	0.000213479
ENSG00000175445.10:LPL	2.93	0.000217559
ENSG00000197977.3:ELOVL2	-3.33	0.000217936
ENSG00000130402.7:ACTN4	1.59	0.000218927
ENSG00000137033.7:IL33	3.5	0.000223806
ENSG00000234805.1:AC090505.5	3.87	0.000224052
ENSG00000100711.9:ZFYVE21	1.03	0.000224344
ENSG00000113361.8:CDH6	2.38	0.000225397
ENSG00000273143.1:RP11-525A16.4	2.7	0.000226083
ENSG00000222036.3:POTEG	-3.71	0.000228797
ENSG00000237351.1:CTD-2522E6.4	-1.96	0.000230493
ENSG00000164520.7:RAET1E	3.31	0.000231393
ENSG00000241547.1:RP11-4K3__A.5	-0.96	0.000233055
ENSG00000261235.1:RP11-510J16.5	4	0.000233421
ENSG00000250722.1:SEPP1	3.21	0.000233864
ENSG00000133958.9:UNC79	2.85	0.000235585
ENSG00000165379.9:LRFN5	-4.22	0.000238847
ENSG00000203985.6:LDLRAD1	4.54	0.000239618
ENSG00000179240.4:RP11-111M22.2	-1.55	0.000240028
ENSG00000148926.5:ADM	2.12	0.000240454
ENSG00000106278.7:PTPRZ1	2.47	0.000241439
ENSG00000178597.4:PSAPL1	3.52	0.000241605
ENSG00000162981.12:FAM84A	3.54	0.000244663
ENSG00000139211.5:AMIGO2	3.02	0.000245326
ENSG00000168743.8:NPNT	2.91	0.000248935
ENSG00000123374.6:CDK2	-1.13	0.000252912
ENSG00000173114.8:LRRN3	-2.65	0.000253538
ENSG00000169857.3:AVEN	0.96	0.00025786
ENSG00000227115.2:RP11-267C16.1	-4.72	0.000258542
ENSG00000258088.1:RP11-114H23.2	3.52	0.000260195
ENSG00000204610.8:TRIM15	4.48	0.000260641
ENSG00000163810.7:TGM4	2.39	0.000261905
ENSG00000088882.7:CPXM1	-3.76	0.000263083
ENSG00000187037.4:GPR141	4.57	0.000263909
ENSG00000132911.4:NMUR2	4.48	0.000264496
ENSG00000154438.3:ASZ1	-4.64	0.000265201
ENSG00000160883.6:HK3	3.76	0.000265832
ENSG00000178562.13:CD28	-3.49	0.000267582
ENSG00000250432.1:RP11-834C11.5	-2.35	0.000270002
ENSG00000066382.12:MPPED2	-4.11	0.000272386
ENSG00000214491.4:SEC14L6	3.5	0.000273869
ENSG00000072952.14:MRVI1	3.26	0.000273952
ENSG00000198821.6:CD247	-3.56	0.000275972
ENSG00000203926.4:SPANXA2	3.81	0.000278826
ENSG00000132854.14:KANK4	2.85	0.000281155
ENSG00000166415.10:WDR72	3.52	0.000283909
ENSG00000243649.4:CFB	3.55	0.000284281
ENSG00000167105.3:TMEM92	3.46	0.000284463
ENSG00000213529.3:RP11-432F4.2	-2.54	0.000285298
ENSG00000136404.11:TM6SF1	-2.85	0.000285404
ENSG00000177238.9:TRIM72	-2.46	0.000286692
ENSG00000150394.9:CDH8	3.46	0.000286816
ENSG00000069535.12:MAOB	3.62	0.000287187
ENSG00000150051.9:MKX	3.34	0.000288904
ENSG00000105058.7:FAM32A	0.61	0.000289974
ENSG00000077522.8:ACTN2	-2.79	0.000290772
ENSG00000117016.5:RIMS3	-2.46	0.000291357
ENSG00000143494.11:VASH2	-2.15	0.000292738
ENSG00000185933.6:CALHM1	2.64	0.000292987
ENSG00000263154.1:RP11-1055B8.2	-4.38	0.000296355
ENSG00000185198.7:PRSS57	2.9	0.000297112
ENSG00000117595.6:IRF6	3.04	0.000297393
ENSG00000254709.2:IGLL5	-4.24	0.000298359
ENSG00000254290.1:RP11-150O12.3	3.23	0.000299153
ENSG00000162493.12:PDPN	2.94	0.0003008
ENSG00000178031.11:ADAMTSL1	-3.23	0.000304481
ENSG00000162924.9:REL	-2.33	0.000311412
ENSG00000113389.11:NPR3	3.15	0.000312221
ENSG00000050555.13:LAMC3	-3.42	0.000312877
ENSG00000099960.8:SLC7A4	3.21	0.000314233
ENSG00000258279.2:LINC00592	3.64	0.000314515
ENSG00000196406.4:SPANXD	3.95	0.000316441
ENSG00000169760.13:NLGN1	-3.51	0.0003166
ENSG00000198542.9:ITGBL1	3.43	0.00032136
ENSG00000140835.8:CHST4	3.53	0.000324241
ENSG00000101384.7:JAG1	2.74	0.000327603
ENSG00000198846.5:TOX	3.24	0.000327802
ENSG00000213493.3:ACTN4P1	1.79	0.000328878
ENSG00000168077.9:SCARA3	3.09	0.000332567
ENSG00000127074.10:RGS13	-3.76	0.000335193
ENSG00000002746.10:HECW1	3.37	0.000335997
ENSG00000117394.15:SLC2A1	1.9	0.000336115
ENSG00000260577.1:RP11-615I2.2	3.74	0.000336572
ENSG00000050165.13:DKK3	2.63	0.000338355
ENSG00000149256.10:TENM4	2.71	0.000339391
ENSG00000119614.2:VSX2	-3.52	0.000340295
ENSG00000189233.7:NUGGC	-3.04	0.000341843
ENSG00000197991.10:PCDH20	3.47	0.000342757
ENSG00000230439.2:RP11-488P3.1	2.73	0.000342763
ENSG00000254605.1:RP11-626H12.2	3.89	0.000346897
ENSG00000272159.1:RP11-350N15.6	2.05	0.000352913
ENSG00000262333.1:HNRNPA1P16	-1.26	0.00035495
ENSG00000176697.14:BDNF	2.85	0.000355332
ENSG00000228206.2:AC016717.1	4	0.000358664
ENSG00000175857.4:GAPT	4.25	0.000362497
ENSG00000171124.8:FUT3	3.09	0.000365266
ENSG00000225080.1:PFN1P4	-1.24	0.00036781
ENSG00000170373.4:CST1	3.58	0.000373691
ENSG00000250548.2:RP11-47I22.2	3.5	0.000375088
ENSG00000258711.2:RP11-218E20.3	3.17	0.000377341
ENSG00000249639.1:CTB-138E5.1	4.47	0.000377803
ENSG00000197406.6:DIO3	3.56	0.000379982
ENSG00000092067.5:CEBPE	3.98	0.000380166
ENSG00000048545.9:GUCA1A	-4.46	0.000380931
ENSG00000182319.5:SGK223	2.11	0.000381692
ENSG00000267520.2:RP11-373L24.1	-2.21	0.000382592
ENSG00000135114.8:OASL	3.1	0.000382719
ENSG00000116260.12:QSOX1	1.9	0.000385186
ENSG00000144712.7:CAND2	-2.77	0.000385416
ENSG00000238151.1:MLLT10P1	-1.79	0.000386472
ENSG00000180422.3:LINC00304	-2.06	0.000386648
ENSG00000121594.7:CD80	-4.3	0.000388739
ENSG00000115607.5:IL18RAP	3.72	0.000391724
ENSG00000046889.14:PREX2	-4.11	0.000391979
ENSG00000204442.2:FAM155A	2.94	0.000392555
ENSG00000103888.11:KIAA1199	2.78	0.000393951
ENSG00000232457.3:SLC16A6P1	-1.79	0.00039436
ENSG00000197467.9:COL13A1	3.35	0.000395483
ENSG00000265069.1:RP11-781P6.1	-4.21	0.0003957
ENSG00000184730.6:APOBR	3.12	0.00039807
ENSG00000165495.11:PKNOX2	2.67	0.000398844
ENSG00000137878.12:GCOM1	3.33	0.00040239
ENSG00000169397.3:RNASE3	4.93	0.000405242
ENSG00000091972.14:CD200	-3.11	0.000407142
ENSG00000251301.2:RP11-81H14.2	-3.07	0.000407872
ENSG00000133661.11:SFTPD	3.48	0.00041023
ENSG00000198795.6:ZNF521	3.38	0.000412037
ENSG00000231486.3:AC096579.7	-3.67	0.000412899
ENSG00000188215.5:DCUN1D3	1.1	0.000414146
ENSG00000250920.1:RP11-297P16.4	4.28	0.000419863
ENSG00000198074.5:AKR1B10	1.79	0.000424966
ENSG00000132000.7:PODNL1	1.55	0.000429205
ENSG00000253490.1:AC145110.1	-3.42	0.000429955
ENSG00000265293.2:ARGFXP2	-1.79	0.000434385
ENSG00000152049.5:KCNE4	2.75	0.000435076
ENSG00000248360.3:LINC00504	2.95	0.000443271
ENSG00000146674.10:IGFBP3	3.32	0.000443724
ENSG00000119655.4:NPC2	1.74	0.000445007
ENSG00000049768.10:FOXP3	-1.81	0.0004478
ENSG00000103534.12:TMC5	2.9	0.000448742
ENSG00000122224.13:LY9	-3.69	0.000449482
ENSG00000251292.1:RP11-380P13.2	3.25	0.000451118
ENSG00000230863.2:RP4-595K12.2	3.48	0.000453304
ENSG00000233705.2:SLC26A4-AS1	-2.45	0.000454213
ENSG00000168542.8:COL3A1	2.41	0.000455135
ENSG00000253923.2:KB-1980E6.2	-2.07	0.000458527
ENSG00000232675.3:RP4-718D20.3	4.46	0.000460583
ENSG00000147724.7:FAM135B	4	0.000462824
ENSG00000019549.4:SNAI2	3.13	0.000467127
ENSG00000184809.8:C21orf88	4.2	0.00046733
ENSG00000132164.5:SLC6A11	2.56	0.000468305
ENSG00000152785.6:BMP3	-4	0.000472898
ENSG00000235370.5:DNM1P51	-3.2	0.000475051
ENSG00000257761.1:RP11-186F10.2	3.53	0.000476038
ENSG00000106565.13:TMEM176B	2.7	0.00048324
ENSG00000266935.1:CTD-3234P18.2	-3.27	0.000483332
ENSG00000204542.2:C6orf15	2.85	0.000486061
ENSG00000156675.11:RAB11FIP1	1.62	0.000488089
ENSG00000257275.2:RP11-164H13.1	-4.05	0.000488402
ENSG00000107937.14:GTPBP4	-0.79	0.000492122
ENSG00000224072.1:RP11-75A9.3	-1.39	0.000495192
ENSG00000128591.11:FLNC	3	0.000498053
ENSG00000115596.3:WNT6	3.2	0.000499777
ENSG00000110492.11:MDK	2.58	0.000503742
ENSG00000162654.8:GBP4	3.22	0.00050546
ENSG00000169067.2:ACTBL2	3.52	0.000506878
ENSG00000203722.3:RAET1G	2.67	0.000508176
ENSG00000165390.11:ANXA8	1.99	0.000509326
ENSG00000152377.8:SPOCK1	2.77	0.000510988
ENSG00000150687.7:PRSS23	2.95	0.000511728
ENSG00000165309.9:ARMC3	3.8	0.000512359
ENSG00000134256.8:CD101	2.65	0.00051475
ENSG00000233560.2:KRT8P39	-1.48	0.000517932
ENSG00000080815.14:PSEN1	0.79	0.000522155
ENSG00000109511.6:ANXA10	2.71	0.000523941
ENSG00000167757.9:KLK11	3.37	0.000525411
ENSG00000197766.3:CFD	2.7	0.000530919
ENSG00000204370.4:SDHD	0.68	0.000536805
ENSG00000128917.5:DLL4	2.49	0.000537797
ENSG00000149972.6:CNTN5	3.68	0.000539602
ENSG00000267416.1:CTD-2319I12.2	2.06	0.000547366
ENSG00000160401.10:C9orf117	-1.15	0.000551337
ENSG00000227470.1:AC073415.2	-1.65	0.000556554
ENSG00000067560.6:RHOA	0.67	0.000558888
ENSG00000248846.2:CTD-2016O11.1	3.7	0.000561306
ENSG00000171246.5:NPTX1	-2.93	0.000564843
ENSG00000240449.1:RP4-584D14.5	-1.83	0.000565659
ENSG00000091262.10:ABCC6	1.73	0.000571114
ENSG00000112773.11:FAM46A	2.54	0.000571587
ENSG00000153294.7:GPR115	3.63	0.000576869
ENSG00000215386.6:LINC00478	-3.27	0.000578508
ENSG00000263745.1:RP11-161I6.2	3.99	0.000580454
ENSG00000143839.12:REN	3.2	0.000581453
ENSG00000262714.1:RP11-44F14.8	3.91	0.000586248
ENSG00000100292.12:HMOX1	-2.46	0.000587072
ENSG00000148082.5:SHC3	3.17	0.000588812
ENSG00000171916.12:LGALS9C	3.03	0.000590283
ENSG00000241553.8:ARPC4	1.06	0.000591249
ENSG00000173557.10:C2orf70	3.96	0.000593342
ENSG00000101916.11:TLR8	3.56	0.000593615
ENSG00000004776.7:HSPB6	2.22	0.000595552
ENSG00000182492.11:BGN	-2.48	0.000598286
ENSG00000162645.8:GBP2	3.04	0.000601079
ENSG00000162692.6:VCAM1	2.14	0.000603962
ENSG00000230758.1:SNAP23P	-1.59	0.000607308
ENSG00000154928.12:EPHB1	-2.3	0.000608828
ENSG00000070526.10:ST6GALNAC1	3.34	0.000609894
ENSG00000160951.3:PTGER1	2.3	0.000615848
ENSG00000023191.12:RNH1	1.13	0.000620268
ENSG00000163171.6:CDC42EP3	2.12	0.000620808
ENSG00000165807.3:PPP1R36	2.88	0.000626767
ENSG00000124813.16:RUNX2	2.45	0.000628974
ENSG00000143032.7:BARHL2	-4.46	0.000633187
ENSG00000187537.9:POTEM	-3.49	0.000634401
ENSG00000163467.7:TSACC	-1	0.000636728
ENSG00000242574.4:HLA-DMB	-3.01	0.000641122
ENSG00000185860.9:C1orf110	4.52	0.000641828
ENSG00000144460.10:NYAP2	4.04	0.000648377
ENSG00000123342.11:MMP19	1.41	0.000649558
ENSG00000133872.9:TMEM66	1.02	0.000650649
ENSG00000120594.12:PLXDC2	2.78	0.000653777
ENSG00000198734.6:F5	2.8	0.000655682
ENSG00000259581.3:TYRO3P	-1.64	0.000659454
ENSG00000189152.6:GRAPL	-3.62	0.000668615
ENSG00000145216.11:FIP1L1	-0.72	0.000671509
ENSG00000115687.9:PASK	-1.32	0.000672602
ENSG00000198062.10:POTEH	-4.58	0.000675105
ENSG00000217648.1:RP1-95L4.4	2.01	0.000677941
ENSG00000127241.12:MASP1	2.75	0.000681749
ENSG00000134627.7:PIWIL4	2.86	0.000682592
ENSG00000211535.1:MIR711	2.65	0.000687595
ENSG00000248202.1:RP11-455B3.1	-3.72	0.000688595
ENSG00000101098.8:RIMS4	-3.53	0.000688716
ENSG00000242550.1:SERPINB10	4.46	0.000693754
ENSG00000216863.5:LY86-AS1	-3.99	0.000703416
ENSG00000039068.14:CDH1	3.3	0.000707895
ENSG00000065833.7:ME1	2.99	0.000710312
ENSG00000259813.1:RP5-1142A6.5	1.74	0.000712115
ENSG00000167992.8:VWCE	-2.24	0.000713655
ENSG00000235636.1:NUS1P1	-0.75	0.000713754
ENSG00000188747.4:NOXA1	2.4	0.000714915
ENSG00000075624.9:ACTB	1	0.000718479
ENSG00000163823.3:CCR1	3	0.000730606
ENSG00000271580.1:RP11-536L3.4	-1.37	0.000736058
ENSG00000203818.6:HIST2H3PS2	3.19	0.000736278
ENSG00000132205.6:EMILIN2	2.7	0.000736377
ENSG00000251144.1:CTD-2532K18.2	4.34	0.000737974
ENSG00000269952.1:RP11-324I22.3	-1.79	0.000739119
ENSG00000130433.3:CACNG6	3.48	0.000741672
ENSG00000144130.7:NT5DC4	2.42	0.000743876
ENSG00000246526.2:RP11-539L10.2	2.58	0.000752043
ENSG00000273308.1:RP11-496H1.2	-1.79	0.000754123
ENSG00000224298.2:AC069363.1	-3.04	0.000760176
ENSG00000141577.9:AZI1	-0.68	0.000765256
ENSG00000175220.7:ARHGAP1	0.9	0.000769741
ENSG00000257931.2:CTD-2311B13.7	-3.49	0.000774286
ENSG00000157551.13:KCNJ15	2.71	0.000774297
ENSG00000127951.5:FGL2	2.47	0.000779305
ENSG00000265625.1:RP11-68I3.11	-1.73	0.000783051
ENSG00000268309.1:CTD-3222D19.11	0.62	0.000783601
ENSG00000150681.5:RGS18	4.04	0.000783664
ENSG00000166922.4:SCG5	2.15	0.000785448
ENSG00000115155.12:OTOF	-3.14	0.000787786
ENSG00000171049.8:FPR2	3.88	0.000793145
ENSG00000117335.14:CD46	1.07	0.000793787
ENSG00000112378.11:PERP	2.58	0.000794898
ENSG00000261335.1:RP11-318A15.2	-1.34	0.000803618
ENSG00000253774.1:CTD-3023L14.1	3.51	0.00080721
ENSG00000123570.3:RAB9B	-2.39	0.000809184
ENSG00000182674.5:KCNB2	3.24	0.000811564
ENSG00000261471.1:RP11-61F12.1	-2.08	0.00081265
ENSG00000269915.1:AP006621.9	3.34	0.000815039
ENSG00000197208.5:SLC22A4	2.15	0.000815142
ENSG00000113396.8:SLC27A6	4.2	0.000817265
ENSG00000240589.2:RN7SL258P	-1.88	0.00081952
ENSG00000267475.1:CTD-2538C1.2	1.57	0.000820305
ENSG00000234684.2:SDCBP2-AS1	-0.84	0.000820482
ENSG00000177706.8:FAM20C	2.82	0.000824025
ENSG00000137648.12:TMPRSS4	3.2	0.000829771
ENSG00000004468.8:CD38	-3.64	0.000833114
ENSG00000261685.2:RP11-401P9.4	2.55	0.000836303
ENSG00000264235.1:RP13-270P17.1	1.1	0.000837936
ENSG00000064201.11:TSPAN32	3.29	0.000842014
ENSG00000259899.1:CTD-3037G24.3	-2.6	0.00084479
ENSG00000272114.1:RP1-261G23.7	2.06	0.000852962
ENSG00000270408.1:JAG1	2.67	0.000854267
ENSG00000188878.12:FBF1	-1.05	0.000859584
ENSG00000235355.1:RP11-381O7.4	-2.48	0.000861506
ENSG00000070404.5:FSTL3	1.98	0.000863341
ENSG00000248449.1:PCDHGB8P	-2.21	0.000866876
ENSG00000145936.4:KCNMB1	4.03	0.00086717
ENSG00000171759.4:PAH	2.88	0.000872594
ENSG00000271500.1:RP11-288K12.1	-1.75	0.000880548
ENSG00000121101.11:TEX14	-1.65	0.000881046
ENSG00000259546.1:RP11-351M8.2	1.99	0.000881381
ENSG00000242841.1:KRT8P35	3.61	0.00088341
ENSG00000126010.5:GRPR	-2.8	0.000890502
ENSG00000101441.4:CST4	3.75	0.000890964
ENSG00000135077.4:HAVCR2	-2.49	0.000892445
ENSG00000016402.8:IL20RA	3.29	0.000900408
ENSG00000181333.11:HEPHL1	2.58	0.00090162
ENSG00000056487.11:PHF21B	-3.69	0.000904992
ENSG00000225169.1:BRI3P1	-2.01	0.000909305
ENSG00000115297.9:TLX2	-2.08	0.00091016
ENSG00000154165.3:GPR15	3.48	0.00091144
ENSG00000261061.1:RP11-303E16.2	0.94	0.000920219
ENSG00000224245.1:RP11-533K9.3	-4.47	0.000921123
ENSG00000238755.3:RP11-23D24.2	3.65	0.000921172
ENSG00000175793.10:SFN	2.94	0.000922867
ENSG00000138152.7:BTBD16	3.11	0.000924904
ENSG00000248356.1:RP11-557J10.4	-1.39	0.000928073
ENSG00000112293.10:GPLD1	-2.15	0.000928984
ENSG00000163359.11:COL6A3	2.36	0.000929945
ENSG00000231508.1:RP11-452K12.6	-3.23	0.000930444
ENSG00000236242.1:MYO16-AS1	4.15	0.00093089
ENSG00000070371.11:CLTCL1	1.97	0.000935468
ENSG00000128573.18:FOXP2	2.58	0.000936376
ENSG00000112715.16:VEGFA	1.73	0.000939301
ENSG00000111058.3:ACSS3	3.76	0.000939456
ENSG00000227300.8:KRT16P2	2.76	0.000940706
ENSG00000179242.11:CDH4	-2.3	0.000945169
ENSG00000111704.6:NANOG	3.12	0.000952567
ENSG00000225530.1:SP3P	-4.36	0.000958182
ENSG00000232618.1:RP11-439L18.1	-2.94	0.000958706
ENSG00000240216.3:CPHL1P	3.23	0.000961806
ENSG00000245848.2:CEBPA	2.37	0.000961876
ENSG00000179899.7:PHC1P1	-1.48	0.000964171
ENSG00000214770.2:RP11-544I20.2	-1.29	0.000964844
ENSG00000086506.2:HBQ1	-3.25	0.000967914
ENSG00000101457.8:DNTTIP1	1.06	0.000982654
ENSG00000186204.10:CYP4F12	3.04	0.000986713
ENSG00000232555.1:AC104088.1	3.6	0.0009915
ENSG00000210135.1:MT-TN	1.67	0.000991813
ENSG00000155975.5:VPS37A	0.97	0.000995609
ENSG00000238058.1:RP11-432J22.2	-1.17	0.00100964
ENSG00000103449.7:SALL1	-3.09	0.00101455
ENSG00000272053.1:RP11-367G6.3	-4.17	0.00102087
ENSG00000137936.12:BCAR3	2.09	0.00102274
ENSG00000149043.12:SYT8	2.92	0.00102778
ENSG00000268460.1:AC006262.6	3.32	0.00103276
ENSG00000250220.1:RP11-692D12.1	-1.01	0.00103533
ENSG00000262831.1:RP11-498C9.2	1.52	0.00103783
ENSG00000228824.2:MIR4500HG	-3.41	0.00104396
ENSG00000137507.7:LRRC32	-2.99	0.00105087
ENSG00000233901.1:RP11-65J3.1	2.85	0.00105393
ENSG00000175874.5:CREG2	2.71	0.00105618
ENSG00000196923.9:PDLIM7	1.29	0.00105889
ENSG00000267484.1:CTC-518P12.6	1.16	0.0010594
ENSG00000237522.1:NONOP2	-2.01	0.00106854
ENSG00000117983.13:MUC5B	3.02	0.0010722
ENSG00000136688.6:IL36G	2.63	0.00107232
ENSG00000257210.1:RP11-202G11.1	3.19	0.00107417
ENSG00000113749.5:HRH2	3.51	0.00109444
ENSG00000272248.1:RP3-406P24.4	-1.63	0.00109804
ENSG00000270614.1:CTC-325H20.7	-1.76	0.00109913
ENSG00000233926.1:RP11-154D17.1	-3.47	0.00111459
ENSG00000164841.4:TMEM74	-2.59	0.00111495
ENSG00000136895.14:GARNL3	-1.67	0.00112043
ENSG00000260470.1:RP11-834C11.11	-2.4	0.00112257
ENSG00000213212.3:NCLP1	-1.51	0.00112424
ENSG00000198829.5:SUCNR1	3.33	0.00113772
ENSG00000234320.1:RP11-381O7.6	-2.03	0.00114269
ENSG00000226421.1:SLC25A5P5	3.46	0.00114623
ENSG00000106178.2:CCL24	3.35	0.00115793
ENSG00000189431.5:RASSF10	3.56	0.00116803
ENSG00000165995.14:CACNB2	-1.54	0.0011693
ENSG00000047662.4:FAM184B	-1.98	0.00117097
ENSG00000171448.8:ZBTB26	-0.75	0.00117114
ENSG00000264843.1:RP11-856M7.2	-3.38	0.00117918
ENSG00000141526.10:SLC16A3	2.14	0.00118798
ENSG00000132677.8:RHBG	2.97	0.00119564
ENSG00000101782.10:RIOK3	0.94	0.00119912
ENSG00000138085.12:ATRAID	0.69	0.0012
ENSG00000253361.1:RP11-675F6.3	4.45	0.00121134
ENSG00000101342.5:TLDC2	3.18	0.00121364
ENSG00000197265.4:GTF2E2	0.87	0.00121401
ENSG00000249825.1:CTD-2201I18.1	-2.43	0.00121841
ENSG00000215018.5:COL28A1	2.77	0.00121958
ENSG00000240747.3:KRBOX1	4.23	0.00123266
ENSG00000171840.7:NINJ2	2.63	0.00123351
ENSG00000184828.5:ZBTB7C	2.67	0.00123443
ENSG00000067715.9:SYT1	2.63	0.00125015
ENSG00000103490.13:PYCARD	2.66	0.00125208
ENSG00000166897.10:ELFN2	2.67	0.00125889
ENSG00000177879.10:AP3S1	1.03	0.00126504
ENSG00000163563.7:MNDA	-2.57	0.00126565
ENSG00000251513.1:RP11-155G15.2	-3.14	0.00126747
ENSG00000162643.8:WDR63	-2.44	0.00127449
ENSG00000126353.3:CCR7	-2.55	0.00127732
ENSG00000257636.2:RP11-1103G16.1	3.99	0.00128599
ENSG00000133063.11:CHIT1	-2.93	0.00128716
ENSG00000135477.7:KRT121P	3.11	0.00128882
ENSG00000262155.1:RP11-266L9.5	-1.8	0.00129827
ENSG00000184106.4:TREML3P	3.42	0.00130091
ENSG00000167779.3:IGFBP6	2.88	0.00130529
ENSG00000174225.10:ARL13A	-1.43	0.00130789
ENSG00000230946.3:HNRNPA1P68	-1.69	0.00131214
ENSG00000111181.8:SLC6A12	2.67	0.00131305
ENSG00000228495.1:LINC01013	-3.7	0.00131668
ENSG00000258568.1:RHOQP1	-0.79	0.00132318
ENSG00000235604.1:SPANXB1	3.67	0.00132553
ENSG00000182676.4:PPP1R27	2.53	0.00132958
ENSG00000226543.2:MYL6P1	-2.66	0.00133773
ENSG00000253217.1:KB-1991G8.1	4.1	0.00133785
ENSG00000100364.14:KIAA0930	1.67	0.00134069
ENSG00000135697.5:BCMO1	3.18	0.00134232
ENSG00000255931.1:RP11-286N22.10	-4.17	0.0013499
ENSG00000236003.1:AC007050.17	-2.94	0.00135122
ENSG00000205542.6:TMSB4X	1.89	0.00135916
ENSG00000180316.7:PNPLA1	2.41	0.00136416
ENSG00000198502.5:HLA-DRB5	-2.82	0.00136791
ENSG00000125820.5:NKX2-2	-2.85	0.001368
ENSG00000187010.14:RHD	-1.5	0.00137512
ENSG00000166482.7:MFAP4	2.42	0.00137996
ENSG00000070081.11:NUCB2	1.58	0.00138127
ENSG00000101608.8:MYL12A	1.02	0.00138568
ENSG00000104783.7:KCNN4	2.04	0.00139389
ENSG00000156026.10:MCU	0.89	0.00139435
ENSG00000130717.8:UCK1	-0.84	0.00139506
ENSG00000109339.14:MAPK10	2.97	0.00139526
ENSG00000231799.2:RP13-93L13.2	-1.7	0.00139887
ENSG00000164535.10:DAGLB	0.94	0.00140164
ENSG00000092969.7:TGFB2	2.87	0.00140236
ENSG00000235217.5:TSPY26P	1.94	0.00140324
ENSG00000168476.7:REEP4	0.79	0.00140324
ENSG00000168374.6:ARF4	1.09	0.0014036
ENSG00000260105.2:AOC4P	-2.5	0.00140624
ENSG00000142619.4:PADI3	2.33	0.00140913
ENSG00000120149.7:MSX2	2.75	0.00141279
ENSG00000110347.7:MMP12	3.82	0.00141325
ENSG00000230359.3:TPI1P2	-0.93	0.00141815
ENSG00000138772.8:ANXA3	2.98	0.00142528
ENSG00000214121.4:TDPX2	3.64	0.00142888
ENSG00000182732.12:RGS6	3.19	0.00143304
ENSG00000131437.11:KIF3A	-1.29	0.00143576
ENSG00000167460.10:TPM4	1.43	0.00144193
ENSG00000148848.10:ADAM12	1.86	0.00144724
ENSG00000257366.1:MIR3180-2	-1.91	0.00145019
ENSG00000132688.10:NES	2.47	0.00145127
ENSG00000230568.1:SF3A3P1	-2.16	0.00145442
ENSG00000272677.1:RP11-127B20.3	-0.94	0.001456
ENSG00000214846.4:RP11-115L11.1	2.8	0.00145881
ENSG00000240003.2:CTD-2015H6.1	-2.43	0.0014613
ENSG00000269975.1:RP11-58B17.2	-3.42	0.00146347
ENSG00000164929.12:BAALC	2.33	0.00146355
ENSG00000163501.6:IHH	2.38	0.00146426
ENSG00000257829.1:RP11-845M18.6	2.66	0.00146505
ENSG00000167191.7:GPRC5B	2.5	0.00146523
ENSG00000165802.15:NSMF	1.6	0.00146896
ENSG00000272825.1:LL21NC02-1C16.2	2.11	0.00146978
ENSG00000212997.1:AC023632.1	-1.57	0.00147558
ENSG00000172201.6:ID4	-2.66	0.00148111
ENSG00000124253.9:PCK1	3.31	0.00149399
ENSG00000026297.11:RNASET2	1.92	0.00149665
ENSG00000214198.3:RP11-642P15.1	-1.36	0.00149892
ENSG00000151090.13:THRB	2.97	0.00149896
ENSG00000137285.9:TUBB2B	2.54	0.00150024
ENSG00000129595.8:EPB41L4A	2.75	0.0015043
ENSG00000144278.10:GALNT13	-2.97	0.00150538
ENSG00000269558.1:AC104057.1	2.81	0.00151092
ENSG00000146147.10:MLIP	-3.42	0.00151182
ENSG00000180861.5:C12orf36	3.86	0.00151221
ENSG00000111907.16:TPD52L1	2.67	0.00151758
ENSG00000142623.8:PADI1	3.22	0.00151872
ENSG00000178038.12:ALS2CL	2.66	0.00152608
ENSG00000211679.2:IGLC3	-3.11	0.00152956
ENSG00000239789.1:MRPS17	-1.07	0.00154135
ENSG00000266865.2:RP11-848P1.9	-2.27	0.00154535
ENSG00000133561.11:GIMAP6	2.91	0.0015488
ENSG00000103184.7:SEC14L5	-2.47	0.00156998
ENSG00000197565.11:COL4A6	2.44	0.00157075
ENSG00000185065.6:AC000068.5	-1.26	0.00157524
ENSG00000170540.10:ARL6IP1	0.73	0.00157792
ENSG00000176274.6:SLC25A53	-1.17	0.0015945
ENSG00000232043.1:RP4-530I15.9	-1.29	0.00159518
ENSG00000132832.5:RP11-445H22.3	-2.19	0.00159918
ENSG00000188428.12:BLOC1S5	-1.24	0.00159953
ENSG00000257743.4:RP11-1220K2.2	2.59	0.00160078
ENSG00000196083.5:IL1RAP	1.87	0.00160748
ENSG00000106536.15:POU6F2	3.25	0.00161076
ENSG00000132321.12:IQCA1	-3.41	0.00161362
ENSG00000106624.4:AEBP1	-3.08	0.00162164
ENSG00000258837.1:CTD-2566J3.1	3.34	0.00162233
ENSG00000234402.1:ELK2BP	-2.88	0.00162455
ENSG00000180871.3:CXCR2	3.28	0.00162601
ENSG00000253333.1:RP11-497H16.8	-1.14	0.00162961
ENSG00000184672.7:RALYL	-3.08	0.00164605
ENSG00000138395.10:CDK15	3.58	0.00164607
ENSG00000203965.8:EFCAB7	-0.71	0.00164697
ENSG00000260493.1:RP11-219B4.7	-1.73	0.00164829
ENSG00000116985.6:BMP8B	2.1	0.00165827
ENSG00000225783.2:MIAT	2.97	0.00167083
ENSG00000246523.3:RP11-736K20.6	2.19	0.00167804
ENSG00000174564.8:IL20RB	1.68	0.001682
ENSG00000141429.9:GALNT1	1.06	0.00169407
ENSG00000247596.4:TWF2	0.89	0.00170812
ENSG00000180228.8:PRKRA	0.54	0.00171562
ENSG00000128191.9:DGCR8	-0.59	0.00172103
ENSG00000211896.2:IGHG1	-2.66	0.00173882
ENSG00000224409.1:RP11-114B7.6	2.91	0.00173986
ENSG00000104756.11:KCTD9	0.81	0.00174285
ENSG00000162078.7:ZG16B	2.99	0.00174304
ENSG00000023330.10:ALAS1	0.76	0.0017494
ENSG00000007314.7:SCN4A	-3.23	0.00175376
ENSG00000171722.7:C1orf111	2.79	0.00175955
ENSG00000188888.7:GPR179	-2.23	0.00176034
ENSG00000259032.2:ENSAP2	-1.21	0.00176148
ENSG00000240869.2:RN7SL128P	-1.94	0.00176218
ENSG00000161798.6:AQP5	2.38	0.00176727
ENSG00000103355.8:PRSS33	2.99	0.00176831
ENSG00000006075.11:CCL3	-2.94	0.00177725
ENSG00000153707.11:PTPRD	-2.18	0.00178001
ENSG00000166510.9:CCDC68	2.99	0.00178322
ENSG00000140157.10:NIPA2	-0.69	0.00179242
ENSG00000267397.1:RP11-873E20.1	1.65	0.00180169
ENSG00000150630.2:VEGFC	2.86	0.00180203
ENSG00000243738.2:RN7SL181P	-1.13	0.0018192
ENSG00000251893.2:SNORA70	3.28	0.0018225
ENSG00000223534.1:HLA-DQB1-AS1	-3.84	0.00182983
ENSG00000155918.3:RAET1L	2.71	0.00182998
ENSG00000167664.4:TMIGD2	-3.24	0.00183298
ENSG00000132002.3:DNAJB1	0.92	0.001833
ENSG00000185156.4:MFSD6L	3.6	0.00183327
ENSG00000186807.9:ANXA8L2	2.06	0.00183724
ENSG00000146276.7:GABRR1	3.36	0.00184587
ENSG00000238117.1:AP004372.1	3.98	0.00184752
ENSG00000132669.8:RIN2	2.63	0.00185296
ENSG00000112977.11:DAP	1.02	0.00185423
ENSG00000142910.11:TINAGL1	3.01	0.00185721
ENSG00000105825.7:TFPI2	-2.23	0.00186198
ENSG00000169059.8:VCX3A	2.53	0.00186362
ENSG00000177374.8:HIC1	2.44	0.00186367
ENSG00000133030.15:MPRIP	1.04	0.00186541
ENSG00000131480.4:AOC2	-1.41	0.00186985
ENSG00000154447.10:SH3RF1	1.94	0.00187898
ENSG00000215270.3:LA16c-60H5.7	-2.05	0.00188338
ENSG00000231023.2:LINC00326	3.6	0.00188445
ENSG00000258955.1:LINC00519	3.21	0.00188722
ENSG00000060709.9:RIMBP2	2.62	0.00189022
ENSG00000105679.4:GAPDHS	-1	0.0018933
ENSG00000129450.4:SIGLEC9	3.66	0.00189353
ENSG00000260281.1:RP11-329J18.2	0.83	0.00189423
ENSG00000271699.1:SNX29P2	-2.46	0.00190025
ENSG00000163734.4:CXCL3	2.55	0.00190091
ENSG00000235526.1:RP5-1028L10.2	-3.95	0.00190365
ENSG00000142173.10:COL6A2	2.46	0.00190671
ENSG00000171658.4:RP11-443P15.2	2.4	0.00191554
ENSG00000231131.2:RP11-346D6.6	2.23	0.0019209
ENSG00000198483.8:ANKRD35	2.82	0.00192496
ENSG00000230649.2:AC024084.1	-3.57	0.00192574
ENSG00000237307.2:SRRM1P3	-1.65	0.00193541
ENSG00000171345.9:KRT19	2.98	0.001937
ENSG00000125910.4:S1PR4	-2.55	0.00194525
ENSG00000018625.10:ATP1A2	2.91	0.00195664
ENSG00000100373.5:UPK3A	3.31	0.00195942
ENSG00000217258.2:AC007249.3	-2.01	0.00196343
ENSG00000130508.6:PXDN	-2.62	0.00196382
ENSG00000142661.14:MYOM3	2.86	0.0019655
ENSG00000105523.3:FAM83E	1.99	0.00196843
ENSG00000150782.7:IL18	2.87	0.0019694
ENSG00000170035.11:UBE2E3	1.12	0.00199079
ENSG00000111752.6:PHC1	-1.54	0.00200068
ENSG00000188305.4:C19orf35	2.06	0.00200915
ENSG00000124785.4:NRN1	-2.7	0.00201601
ENSG00000231233.1:CCDC147-AS1	-2.32	0.00201722
ENSG00000255836.1:RP11-157G21.2	-2.45	0.00203572
ENSG00000165269.8:AQP7	3.27	0.00204489
ENSG00000151650.7:VENTX	3.61	0.0020468
ENSG00000266261.1:RP11-640I15.1	1.83	0.00205442
ENSG00000211697.2:TRGV5	-3.24	0.00205958
ENSG00000156049.6:GNA14	2.64	0.00206334
ENSG00000231104.4:RP11-354M20.3	-0.91	0.00206597
ENSG00000164509.9:IL31RA	3.11	0.00206962
ENSG00000211714.3:TRBV7-3	3.09	0.00207194
ENSG00000187098.10:MITF	-2.54	0.00207264
ENSG00000248144.1:ADH1C	3	0.00207759
ENSG00000259710.1:RP11-150L8.3	3.62	0.00207819
ENSG00000025708.8:TYMP	2.3	0.00208534
ENSG00000132130.7:LHX1	2.96	0.00208562
ENSG00000241907.1:RPS20P4	-1.24	0.00209612
ENSG00000254353.1:RP11-195E2.4	-1.15	0.0021079
ENSG00000213648.6:SULT1A4	1.16	0.00210885
ENSG00000214546.3:AC087491.2	-2.26	0.00211181
ENSG00000170390.10:DCLK2	-2.64	0.00211452
ENSG00000154678.12:PDE1C	2.25	0.00211535
ENSG00000233246.1:RP11-415J8.5	-2.47	0.00212307
ENSG00000164484.7:TMEM200A	2.77	0.00214464
ENSG00000243063.1:IGKV3-7	-4.42	0.00214934
ENSG00000068028.13:RASSF1	1.11	0.00215463
ENSG00000106524.4:ANKMY2	1.05	0.00215687
ENSG00000223812.1:RP11-197K6.1	3.4	0.00215787
ENSG00000162733.12:DDR2	2.02	0.00216129
ENSG00000163947.7:ARHGEF3	1.47	0.00216358
ENSG00000226476.2:RP11-776H12.1	3.54	0.00216902
ENSG00000113578.13:FGF1	2.82	0.00218708
ENSG00000211459.2:MT-RNR1	0.9	0.00219727
ENSG00000224034.1:RP11-445P17.8	2.98	0.00220279
ENSG00000230552.1:AC092162.1	-3.88	0.00220803
ENSG00000265496.2:MIR1539	-1.74	0.00220985
ENSG00000242284.3:CT45A5	-2.88	0.00221176
ENSG00000206337.6:HCP5	-2.54	0.00221486
ENSG00000188152.8:NUTM2G	-1.03	0.00221812
ENSG00000105339.6:DENND3	1.92	0.00222161
ENSG00000227191.2:TRGC2	3.85	0.00223264
ENSG00000253706.1:RP11-758M4.4	-1.81	0.00223773
ENSG00000092964.12:DPYSL2	1.6	0.00224564
ENSG00000227619.1:RP11-492E3.2	2.87	0.00224788
ENSG00000254990.1:RP11-108O10.2	-2.09	0.00225128
ENSG00000264569.1:RP13-650J16.1	-1.73	0.0022544
ENSG00000220875.1:HIST1H3PS1	-1.85	0.00226505
ENSG00000114378.12:HYAL1	2	0.0022656
ENSG00000225938.1:RP4-575N6.4	-3.68	0.00226805
ENSG00000270082.1:RP11-178L8.8	1.01	0.00228471
ENSG00000138434.12:SSFA2	1.61	0.00228883
ENSG00000138675.12:FGF5	-2.63	0.00229068
ENSG00000224596.3:ZMIZ1-AS1	2.01	0.00230519
ENSG00000261295.1:RP11-524D16__A.3	3.4	0.00231735
ENSG00000107731.8:UNC5B	2.33	0.00231853
ENSG00000166157.12:TPTE	-1.98	0.00232885
ENSG00000227758.1:HCG9P5	-2.47	0.00233062
ENSG00000223820.5:CFL1P1	-1.39	0.00233103
ENSG00000256053.3:APOPT1	0.58	0.00233257
ENSG00000259683.1:RP11-182J1.14	-3.11	0.00233371
ENSG00000165023.5:DIRAS2	3.04	0.00233527
ENSG00000172548.10:NIPAL4	2.71	0.00233803
ENSG00000116774.7:OLFML3	1.88	0.00234123
ENSG00000132334.12:PTPRE	2.1	0.00235016
ENSG00000261804.1:RP11-44F14.2	2.98	0.00235175
ENSG00000260772.1:RP11-311C24.1	1.12	0.0023631
ENSG00000260798.1:RP11-354M1.2	3.12	0.00236454
ENSG00000148704.8:VAX1	-4.14	0.00236871
ENSG00000197520.6:FAM177B	-2.89	0.00237266
ENSG00000105605.3:CACNG7	3.41	0.0023765
ENSG00000168283.9:BMI1	-1.15	0.00237927
ENSG00000089041.12:P2RX7	-2.52	0.00238485
ENSG00000135744.7:AGT	2.25	0.00238714
ENSG00000211897.3:IGHG3	-2.73	0.00239515
ENSG00000137731.9:FXYD2	-2.3	0.00240563
ENSG00000206075.9:SERPINB5	3.12	0.00240592
ENSG00000258917.1:ZMYND19P1	-1.77	0.00240967
ENSG00000146166.12:LGSN	-3.33	0.00241461
ENSG00000270049.1:RP11-297D21.4	-1.3	0.00241869
ENSG00000259607.1:CTD-2647L4.5	1.55	0.00242055
ENSG00000166736.7:HTR3A	-3.42	0.00242073
ENSG00000168754.9:FAM178B	3.31	0.00242119
ENSG00000164283.8:ESM1	2.39	0.00242848
ENSG00000074706.9:IPCEF1	2.48	0.0024316
ENSG00000188859.5:FAM78B	-2.33	0.00243172
ENSG00000114902.9:SPCS1	0.6	0.00244161
ENSG00000224863.1:RP5-1109J22.2	-2.77	0.00245443
ENSG00000151320.6:AKAP6	-2.07	0.00246013
ENSG00000116209.7:TMEM59	0.88	0.00247258
ENSG00000237766.2:GGTA2P	-1.49	0.00247728
ENSG00000080709.10:KCNN2	3.02	0.00247858
ENSG00000257883.1:RP11-497G19.1	3.87	0.00248139
ENSG00000006016.6:CRLF1	2.51	0.00248158
ENSG00000268211.1:AL359091.2	-1.59	0.00248292
ENSG00000172840.2:PDP2	-0.96	0.00248521
ENSG00000267568.2:RP11-87G24.3	-3.13	0.00249129
ENSG00000158125.5:XDH	2.8	0.00249219
ENSG00000257925.1:RP11-493L12.3	3.13	0.00250516
ENSG00000204131.6:NHSL2	2.68	0.00250947
ENSG00000253405.1:EVX1-AS	3.64	0.00251407
ENSG00000188906.9:LRRK2	-2.65	0.0025156
ENSG00000125845.6:BMP2	2.81	0.00252497
ENSG00000196143.4:OR11H13P	-3.25	0.00252574
ENSG00000198336.5:MYL4	-1.77	0.002527
ENSG00000232222.1:RP3-434O14.8	2.87	0.00252931
ENSG00000188785.7:ZNF548	-1.51	0.00253328
ENSG00000131771.9:PPP1R1B	2.11	0.00253486
ENSG00000161944.12:ASGR2	3.39	0.00254096
ENSG00000229349.2:ACTG1P9	2.57	0.0025426
ENSG00000174145.7:KIAA1239	2.9	0.0025513
ENSG00000234927.1:HMGN1P18	3.7	0.00255156
ENSG00000235701.1:PCBP2P1	-1.69	0.00257468
ENSG00000254497.1:CTD-2560E9.5	3.19	0.00258095
ENSG00000146416.12:AIG1	1.47	0.00258238
ENSG00000121807.5:CCR2	3.18	0.00258351
ENSG00000227706.3:RP11-301G19.1	2.64	0.00259591
ENSG00000130584.6:ZBTB46	1.29	0.00260875
ENSG00000019505.3:SYT13	2.06	0.00260905
ENSG00000270120.1:RP11-327F22.6	3.58	0.00262155
ENSG00000125629.10:INSIG2	1.12	0.00262326
ENSG00000232713.2:AC010733.5	-1.83	0.00262706
ENSG00000112782.11:CLIC5	3.24	0.00263231
ENSG00000157890.13:MEGF11	-2.03	0.00263654
ENSG00000250473.1:DUTP7	-2.38	0.00265555
ENSG00000111405.4:ENDOU	2.54	0.00266351
ENSG00000257017.4:HP	2.94	0.00267357
ENSG00000198573.6:SPANXC	3.73	0.00267899
ENSG00000261420.1:RP1-168L15.5	-1.52	0.0026816
ENSG00000237263.1:MAPK6PS3	-1.71	0.00269001
ENSG00000273017.1:AP000240.9	1.75	0.00269186
ENSG00000273300.1:AC000068.9	-0.99	0.00270121
ENSG00000105438.4:KDELR1	0.85	0.00270214
ENSG00000215267.4:AKR1C7P	2.86	0.00272005
ENSG00000070915.5:SLC12A3	2.51	0.00272692
ENSG00000186451.1:SPATA12	2.54	0.00273139
ENSG00000162882.10:HAAO	2.41	0.00273193
ENSG00000113763.6:UNC5A	2.85	0.00273628
ENSG00000122884.8:P4HA1	1.32	0.00274588
ENSG00000085831.11:TTC39A	2.33	0.00275824
ENSG00000243566.2:UPK3B	1.4	0.00276328
ENSG00000213872.3:AC092798.2	-1.43	0.00276477
ENSG00000177311.6:ZBTB38	1.66	0.00276919
ENSG00000164530.9:PI16	-3.21	0.00277252
ENSG00000184221.8:OLIG1	3.52	0.00278737
ENSG00000173480.6:ZNF417	-0.66	0.00279076
ENSG00000137801.9:THBS1	2.64	0.00279159
ENSG00000210082.2:MT-RNR2	0.95	0.00280304
ENSG00000138131.3:LOXL4	2.77	0.00280706
ENSG00000196660.6:SLC30A10	3.4	0.00282301
ENSG00000188536.8:HBA2	2.47	0.00282409
ENSG00000162614.14:NEXN	-2.21	0.00282776
ENSG00000241186.3:TDGF1	3.46	0.00282847
ENSG00000267458.1:CTC-425F1.4	1.31	0.00282878
ENSG00000170786.8:SDR16C5	3.11	0.00283038
ENSG00000116176.6:TPSG1	3.06	0.00283395
ENSG00000112053.9:SLC26A8	2.34	0.00283612
ENSG00000159374.13:M1AP	2.35	0.00284177
ENSG00000124493.9:GRM4	-2.82	0.00284213
ENSG00000229563.2:RP11-245M24.1	3.08	0.00284729
ENSG00000131620.13:ANO1	3.09	0.00285745
ENSG00000230561.3:CTC-228N24.1	-2.1	0.0028617
ENSG00000171903.12:CYP4F11	2.61	0.00286416
ENSG00000167767.9:KRT80	2.51	0.00286877
ENSG00000255760.1:RP11-428G5.5	-3.85	0.00287877
ENSG00000253194.1:RP11-351A11.1	-1.07	0.00288417
ENSG00000272189.1:RP3-325F22.5	2.77	0.00288495
ENSG00000259843.2:RP11-429P3.3	-0.81	0.00288804
ENSG00000254902.1:ANO1-AS1	3.22	0.0028885
ENSG00000169252.4:ADRB2	2.71	0.00288896
ENSG00000269926.1:RP11-442H21.2	1.48	0.00289285
ENSG00000118640.6:VAMP8	1.98	0.00289333
ENSG00000163803.8:PLB1	2.33	0.00289654
ENSG00000183166.6:CALN1	1.97	0.00289838
ENSG00000187957.7:DNER	2.32	0.00291023
ENSG00000227216.2:PFN1P5	-1.2	0.00291335
ENSG00000187135.7:VSTM2B	-4.1	0.00291475
ENSG00000265992.1:ESRG	2.39	0.00291691
ENSG00000260070.1:RP11-182J23.1	2.61	0.00292987
ENSG00000273485.1:RP11-225H22.7	1.33	0.00293515
ENSG00000162620.11:LRRIQ3	-1.38	0.00295811
ENSG00000138433.11:CIR1	0.58	0.00299928
ENSG00000114480.8:GBE1	1.43	0.00300329
ENSG00000162897.10:FCAMR	2.99	0.00301025
ENSG00000211890.3:IGHA2	-2.74	0.00301251
ENSG00000167617.2:CDC42EP5	3.04	0.00301973
ENSG00000162711.12:NLRP3	2.78	0.00303431
ENSG00000167850.3:CD300C	2.73	0.00304089
ENSG00000253130.1:CTD-3023L14.2	3.28	0.0030412
ENSG00000197859.5:ADAMTSL2	2.53	0.00305814
ENSG00000134198.5:TSPAN2	2.71	0.00305857
ENSG00000229056.2:AC020571.3	2.68	0.00306789
ENSG00000188015.5:S100A3	2.61	0.00307301
ENSG00000112365.4:ZBTB24	-0.68	0.00307992
ENSG00000261379.1:RP11-395N3.1	3.2	0.00308157
ENSG00000181817.5:LSM10	-0.77	0.00308227
ENSG00000187801.10:ZFP69B	-1.16	0.00308541
ENSG00000165507.8:C10orf10	2.31	0.00308879
ENSG00000197046.7:SIGLEC15	2.43	0.00309325
ENSG00000122547.6:EEPD1	1.87	0.00309444
ENSG00000230321.1:CTD-3105H18.9	-2.22	0.00310276
ENSG00000143110.7:C1orf162	1.98	0.00311867
ENSG00000179542.11:SLITRK4	3.2	0.00312022
ENSG00000243290.1:IGKV1-12	-4.23	0.00313967
ENSG00000100368.9:CSF2RB	2.86	0.00314122
ENSG00000128645.11:HOXD1	-3.16	0.0031557
ENSG00000228157.2:AC007952.5	-2.69	0.00315614
ENSG00000267479.1:CTC-268N12.3	-2.34	0.0031636
ENSG00000157613.6:CREB3L1	2.21	0.00317311
ENSG00000214575.5:CPEB1	-2.77	0.00318041
ENSG00000101928.8:MOSPD1	1.36	0.00318191
ENSG00000063660.4:GPC1	2.05	0.00319163
ENSG00000134070.4:IRAK2	2	0.00319681
ENSG00000185499.12:MUC1	2.07	0.00320256
ENSG00000272482.1:RP11-474O21.5	2.9	0.00320298
ENSG00000162244.6:RPL29	0.85	0.00321774
ENSG00000237872.3:POU5F1P4	-1.77	0.00321812
ENSG00000226608.2:FTLP3	1.35	0.00321965
ENSG00000066468.16:FGFR2	2.54	0.00322048
ENSG00000257573.2:RP11-496I2.5	-2.09	0.00322637
ENSG00000225315.2:RP11-293P20.2	3.01	0.00322663
ENSG00000250619.1:CTD-2215L10.1	3.52	0.00322667
ENSG00000159173.14:TNNI1	2.62	0.00324936
ENSG00000221869.4:CEBPD	2.19	0.00325559
ENSG00000141338.9:ABCA8	2.33	0.00326002
ENSG00000177599.8:ZNF491	-2.13	0.00326121
ENSG00000266467.1:RN7SL220P	-2.29	0.00326564
ENSG00000215529.8:EFCAB8	-2.14	0.00326824
ENSG00000233337.1:UBE2FP3	-1.05	0.00326908
ENSG00000254429.1:CTD-2562J17.7	2.25	0.00327043
ENSG00000234043.3:RP11-56M3.1	-2.22	0.0032709
ENSG00000173237.4:C11orf86	3.09	0.00327532
ENSG00000271402.1:IGKV2OR2-2	-4.14	0.00328124
ENSG00000233122.1:CTAGE7P	-1.15	0.00329005
ENSG00000130783.9:CCDC62	-1.55	0.00329504
ENSG00000106483.7:SFRP4	2.19	0.00331155
ENSG00000176473.9:WDR25	1.05	0.00331929
ENSG00000214875.2:MED28P1	-1.86	0.00332487
ENSG00000240857.1:RDH14	-0.72	0.00332873
ENSG00000250237.1:CTC-498J12.1	2.69	0.00332896
ENSG00000100242.11:SUN2	1.32	0.00333215
ENSG00000244161.1:FLNB-AS1	1.62	0.003337
ENSG00000163110.10:PDLIM5	1.65	0.00334616
ENSG00000102174.7:PHEX	-1.95	0.00335322
ENSG00000101082.9:SLA2	-2.51	0.00336241
ENSG00000267260.1:CTD-2162K18.4	-2.34	0.00338251
ENSG00000198791.7:CNOT7	0.61	0.00338366
ENSG00000220693.2:AC011498.1	-2	0.00339567
ENSG00000255238.1:RFPL4AP1	-4.23	0.00339909
ENSG00000204613.6:TRIM10	3.66	0.00340083
ENSG00000260271.1:RP1-45N11.1	-4.17	0.00340435
ENSG00000145649.7:GZMA	3.31	0.00341542
ENSG00000269958.1:RP11-73M18.8	0.87	0.00341903
ENSG00000177398.14:UMODL1	-2.81	0.00342675
ENSG00000136682.10:CBWD2	0.71	0.00342682
ENSG00000256309.1:AC009469.1	2.81	0.0034288
ENSG00000239498.1:AC114765.1	2.74	0.00342974
ENSG00000114316.8:USP4	0.78	0.00343046
ENSG00000124203.5:ZNF831	-3.21	0.00343651
ENSG00000238198.1:RP11-31F15.2	-1.42	0.00344395
ENSG00000144152.8:FBLN7	1.85	0.00344408
ENSG00000231324.1:AP000696.2	3.66	0.00344754
ENSG00000103018.12:CYB5B	0.99	0.00345905
ENSG00000254639.1:CTD-2589M5.5	2.27	0.00346008
ENSG00000119509.8:INVS	-0.66	0.00347054
ENSG00000016602.8:CLCA4	-3.06	0.0034732
ENSG00000272269.1:RP11-500C11.3	-0.95	0.0034815
ENSG00000100918.8:REC8	-1.89	0.00348336
ENSG00000086717.14:PPEF1	-2.56	0.00348801
ENSG00000162723.5:SLAMF9	2.83	0.00349888
ENSG00000234184.1:RP5-887A10.1	-4.1	0.00350731
ENSG00000143127.8:ITGA10	1.74	0.00350921
ENSG00000118898.11:PPL	2.62	0.00351421
ENSG00000163634.7:THOC7	0.68	0.00355264
ENSG00000146350.9:TBC1D32	-1.17	0.0035597
ENSG00000107611.10:CUBN	-2.11	0.00356483
ENSG00000257137.1:C12orf80	3.12	0.00356823
ENSG00000117215.10:PLA2G2D	-3.51	0.00357121
ENSG00000188293.5:IGFL1	3.08	0.00357285
ENSG00000273284.1:RP11-888D10.4	1.2	0.00357355
ENSG00000229647.1:AC007879.7	2.17	0.00357654
ENSG00000150656.10:CNDP1	-2.45	0.00358454
ENSG00000216819.1:TUBB2BP1	2.35	0.0035874
ENSG00000083937.4:CHMP2B	1.09	0.0035948
ENSG00000186007.5:LEMD1	2.99	0.00360152
ENSG00000138430.11:OLA1	0.66	0.00361018
ENSG00000259374.2:RP11-736N17.4	2.9	0.00361207
ENSG00000106460.14:TMEM106B	1.02	0.00361804
ENSG00000235609.4:AF127936.7	2.22	0.00363346
ENSG00000241081.1:RP11-488C13.1	-1.16	0.00363778
ENSG00000177875.3:C12orf68	-2.53	0.00364536
ENSG00000123243.10:ITIH5	2.13	0.00364599
ENSG00000099994.10:SUSD2	1.91	0.00365553
ENSG00000225649.1:AC064875.2	3.21	0.00365736
ENSG00000257135.1:RP11-320M2.1	-1.57	0.00367286
ENSG00000239377.1:RP4-584D14.6	-1.47	0.00367764
ENSG00000105642.11:KCNN1	-2.06	0.00368116
ENSG00000197457.5:STMN3	2.15	0.00368156
ENSG00000189325.6:C6orf222	3.35	0.00368319
ENSG00000151651.11:ADAM8	2.22	0.00368487
ENSG00000136068.10:FLNB	1.6	0.00369241
ENSG00000183145.4:RIPPLY3	2.8	0.00369506
ENSG00000232692.1:AP001596.6	2.9	0.00373258
ENSG00000236055.1:RP11-423O2.2	-2.03	0.00374658
ENSG00000156463.13:SH3RF2	2.55	0.00375962
ENSG00000259570.1:RP11-671M22.4	-2.37	0.00377171
ENSG00000120328.4:PCDHB12	2.52	0.00377438
ENSG00000225330.1:AF064860.5	3.4	0.00377442
ENSG00000163814.3:CDCP1	2.62	0.00377963
ENSG00000214106.3:PAXIP1-AS2	-0.84	0.00378935
ENSG00000090534.13:THPO	-2.79	0.00379006
ENSG00000233250.1:RP3-339A18.6	-1.32	0.00379995
ENSG00000043462.7:LCP2	2.79	0.0038003
ENSG00000197461.9:PDGFA	2.16	0.00380613
ENSG00000121871.3:SLITRK3	2.85	0.00380952
ENSG00000258130.3:RP11-347C12.3	2.65	0.00383464
ENSG00000145808.4:ADAMTS19	3.14	0.00383509
ENSG00000211640.3:IGLV6-57	-4.03	0.00383511
ENSG00000235946.1:LL0XNC01-240C2.1	-2.37	0.00383599
ENSG00000226571.1:RP11-445F6.2	-4.1	0.00384448
ENSG00000111728.6:ST8SIA1	-2.41	0.00386728
ENSG00000214922.5:HLA-F-AS1	-1.73	0.00386995
ENSG00000259502.1:RP11-643G16.3	-1.98	0.00387606
ENSG00000142408.2:CACNG8	2.57	0.00388318
ENSG00000157601.9:MX1	-2.18	0.0038924
ENSG00000159708.13:LRRC36	-2.61	0.00389648
ENSG00000090013.5:BLVRB	1.18	0.00390314
ENSG00000225471.2:RP11-262D11.2	3.21	0.00391297
ENSG00000165698.11:C9orf9	-1.09	0.0039131
ENSG00000234028.3:AC062029.1	-1.29	0.00391518
ENSG00000196312.7:HIATL2	-0.6	0.00392296
ENSG00000226468.2:AC018641.7	2.71	0.00392498
ENSG00000051382.4:PIK3CB	0.69	0.00393028
ENSG00000227118.3:BTF3P13	2.56	0.00393295
ENSG00000100031.14:GGT1	1.96	0.00393861
ENSG00000095397.9:DFNB31	-2.15	0.00394529
ENSG00000249604.1:RP11-286E11.2	-1.95	0.00394556
ENSG00000153786.8:ZDHHC7	0.81	0.00395328
ENSG00000167117.4:LINC00483	2.55	0.00395437
ENSG00000135919.8:SERPINE2	2.09	0.00396332
ENSG00000234806.1:RP11-9E13.4	-1.65	0.00397491
ENSG00000197614.6:MFAP5	2.38	0.00400506
ENSG00000255197.1:RP11-750H9.5	2.21	0.00400901
ENSG00000169903.6:TM4SF4	1.82	0.00403226
ENSG00000141753.5:IGFBP4	2.36	0.00403507
ENSG00000186047.9:DLEU7	2.08	0.00404417
ENSG00000130528.7:HRC	-1.94	0.00405199
ENSG00000229203.1:AC103564.7	-2.15	0.0040575
ENSG00000205231.1:TTLL10-AS1	3.23	0.00405963
ENSG00000148734.7:NPFFR1	2.27	0.00406079
ENSG00000272056.1:RP11-503P10.1	-0.67	0.00406699
ENSG00000198643.2:FAM3D	2.25	0.00407759
ENSG00000011295.11:TTC19	0.62	0.00408479
ENSG00000261868.1:RP11-104O19.2	-1.82	0.00409696
ENSG00000180539.4:C9orf139	2.12	0.00409983
ENSG00000261276.1:RP11-554A11.5	3.61	0.00411437
ENSG00000080618.9:CPB2	-1.7	0.00411748
ENSG00000240859.1:AC093627.10	2.35	0.00417076
ENSG00000269584.1:TDGF1P7	-2.6	0.00419135
ENSG00000227308.2:AC009502.4	2.89	0.00419283
ENSG00000152518.5:ZFP36L2	1.4	0.00419353
ENSG00000256897.1:RP11-17G12.2	-1.23	0.00419412
ENSG00000116977.14:LGALS8	1.35	0.00420356
ENSG00000139910.15:NOVA1	-3.13	0.00420492
ENSG00000140795.8:MYLK3	-1.3	0.00421044
ENSG00000200394.1:SNORA38B	-1.87	0.00421143
ENSG00000228852.2:RP11-57H12.5	-1.04	0.00421422
ENSG00000258702.1:RP11-433J8.1	-3.2	0.00421476
ENSG00000005108.11:THSD7A	2.59	0.00421794
ENSG00000168209.4:DDIT4	1.44	0.00422524
ENSG00000183580.8:FBXL7	-2.32	0.00422671
ENSG00000144579.3:CTDSP1	0.75	0.00422809
ENSG00000262482.1:LA16c-321D4.2	-1.42	0.00425911
ENSG00000266258.1:RP11-41O4.1	2.13	0.00426636
ENSG00000134897.9:BIVM	-1.78	0.00428269
ENSG00000123572.12:NRK	2.62	0.00429509
ENSG00000270505.1:IGHV1OR15-1	-3.72	0.00429994
ENSG00000231889.3:TRAF3IP2-AS1	-1.02	0.00431078
ENSG00000114638.3:UPK1B	1.68	0.00431137
ENSG00000089169.10:RPH3A	-2.83	0.00435392
ENSG00000163884.3:KLF15	-2.16	0.00436563
ENSG00000006534.11:ALDH3B1	2.06	0.00438209
ENSG00000261104.1:RP11-734K21.5	3.03	0.00438214
ENSG00000140379.7:BCL2A1	-2.87	0.00439895
ENSG00000214376.5:VSTM5	2.4	0.00440343
ENSG00000172081.9:MOB3A	1.63	0.00440422
ENSG00000272694.1:RP1-63G5.8	2.54	0.00441145
ENSG00000128567.12:PODXL	2.03	0.00441301
ENSG00000196584.2:XRCC2	-0.8	0.0044182
ENSG00000255277.2:ABCC6P2	2.54	0.00442086
ENSG00000261771.1:DYX1C1-CCPG1	1.13	0.00442351
ENSG00000187193.8:MT1X	1.71	0.00443354
ENSG00000259129.1:LINC00648	-3.15	0.00444009
ENSG00000159307.14:SCUBE1	2.12	0.00444458
ENSG00000130234.6:ACE2	2.35	0.00444811
ENSG00000178919.7:FOXE1	-3.1	0.00445991
ENSG00000273071.1:RP11-337C18.10	-0.85	0.00446572
ENSG00000079263.14:SP140	-2.66	0.00446591
ENSG00000206195.6:AP000525.9	-2.06	0.00449955
ENSG00000260006.1:RP11-469M7.1	1.03	0.0045013
ENSG00000183067.5:IGSF5	3.26	0.00450922
ENSG00000229299.2:RP4-583P15.10	1.23	0.00452263
ENSG00000166833.15:NAV2	2.08	0.00452717
ENSG00000163599.10:CTLA4	3.79	0.00452791
ENSG00000213014.3:VN2R17P	-1.52	0.00455164
ENSG00000132704.11:FCRL2	-3.56	0.00456147
ENSG00000120903.6:CHRNA2	-3.07	0.00456301
ENSG00000159873.5:CCDC117	-0.83	0.00456946
ENSG00000244371.2:PFN1P8	-1.24	0.00458171
ENSG00000173406.11:DAB1	-2.71	0.00461222
ENSG00000113140.6:SPARC	2.32	0.00462616
ENSG00000258198.3:RP11-146E13.3	-1.82	0.00462838
ENSG00000130119.11:GNL3L	-0.65	0.00464037
ENSG00000181458.6:TMEM45A	2.37	0.00464735
ENSG00000265095.1:FTLP12	-2.17	0.00464759
ENSG00000230109.1:RP11-275N1.1	-3.22	0.0046554
ENSG00000259404.1:EFTUD1P1	-1.4	0.00466718
ENSG00000163235.11:TGFA	2.47	0.00467918
ENSG00000110934.6:BIN2	2.67	0.00470352
ENSG00000202415.1:RN7SKP269	-1.18	0.0047257
ENSG00000107821.10:KAZALD1	1.42	0.00473269
ENSG00000137745.7:MMP13	2.21	0.00473349
ENSG00000243927.1:MRPS6	0.94	0.0047349
ENSG00000234861.1:ATP5A1P6	2.8	0.00473629
ENSG00000248840.2:RP11-357G3.2	-1.44	0.00473728
ENSG00000138814.12:PPP3CA	1	0.00474741
ENSG00000159784.13:FAM131B	-2.21	0.00475812
ENSG00000103522.11:IL21R	-2.82	0.00476448
ENSG00000176293.15:ZNF135	-3.23	0.00476836
ENSG00000239944.1:TRBV8-2	3.33	0.00477755
ENSG00000235530.2:AC087294.2	-1.08	0.00478692
ENSG00000251451.1:GS1-124K5.6	-1.17	0.00478697
ENSG00000213888.2:AC005003.1	-1.1	0.0047883
ENSG00000137628.12:DDX60	2.05	0.00478928
ENSG00000129636.8:ITFG1	0.69	0.00479664
ENSG00000171817.12:ZNF540	-1.78	0.00480538
ENSG00000104660.13:LEPROTL1	0.74	0.00484818
ENSG00000101470.5:TNNC2	-1.46	0.00486584
ENSG00000261760.2:RP11-1223D19.1	2.72	0.00486593
ENSG00000263327.2:TAPT1-AS1	-1.36	0.00486814
ENSG00000154736.5:ADAMTS5	2.5	0.00487354
ENSG00000229920.2:RPS4XP5	-2.45	0.00487516
ENSG00000204657.2:OR2H2	-2.56	0.00488649
ENSG00000010030.9:ETV7	2.36	0.00489448
ENSG00000115234.6:SNX17	0.5	0.0048945
ENSG00000196748.5:CLPSL2	2.45	0.00489507
ENSG00000117226.7:GBP3	2.17	0.0049005
ENSG00000144063.3:MALL	2.76	0.00490474
ENSG00000253730.1:RP11-893F2.13	-1.94	0.0049133
ENSG00000228802.1:AC073641.2	0.85	0.00492688
ENSG00000176716.3:OR10AB1P	-3.34	0.00492862
ENSG00000169562.9:GJB1	-2.85	0.004937
ENSG00000204175.4:GPRIN2	2.65	0.00493726
ENSG00000171161.8:ZNF672	-0.67	0.00494228
ENSG00000203614.3:AL512652.1	-1.66	0.00494739
ENSG00000253283.1:RP11-146E23.2	-2.86	0.00494874
ENSG00000159216.14:RUNX1	1.21	0.00495833
ENSG00000242971.2:RN7SL233P	3.29	0.00495836
ENSG00000105967.11:TFEC	2.84	0.00496523
ENSG00000204103.2:MAFB	2.02	0.0049702
ENSG00000186684.8:CYP27C1	2.91	0.00497337
ENSG00000249492.1:RP11-159F24.3	-0.71	0.00498492
ENSG00000261827.1:RP11-340F14.5	-2.84	0.00498518
ENSG00000168348.3:INSM2	-2.22	0.00498556
ENSG00000261052.1:SULT1A3	1.05	0.0049861
ENSG00000089902.8:RCOR1	0.6	0.00498885
ENSG00000120324.4:PCDHB10	2.28	0.00500702
ENSG00000166823.5:MESP1	-1.46	0.00501099
ENSG00000185215.4:TNFAIP2	2.1	0.00501151
ENSG00000244671.2:RN7SL280P	-2.3	0.00501419
ENSG00000138615.4:CILP	-1.95	0.00501473
ENSG00000252714.1:RNA5SP392	2.48	0.00502132
ENSG00000205221.8:VIT	3.45	0.00503138
ENSG00000135374.5:ELF5	3.02	0.00503366
ENSG00000082153.13:BZW1	0.82	0.00505037
ENSG00000176082.5:AL357153.1	1.44	0.00507642
ENSG00000134014.12:ELP3	0.71	0.00507819
ENSG00000223551.1:TMSB4XP4	1.37	0.0050841
ENSG00000104892.12:KLC3	2.34	0.00509184
ENSG00000002079.8:MYH16	2.3	0.00509567
ENSG00000267968.1:AC011523.2	3.9	0.00510079
ENSG00000259212.1:CTD-3065B20.2	-1.46	0.0051131
ENSG00000143184.4:XCL1	2.44	0.00511533
ENSG00000100095.14:SEZ6L	-2.17	0.00511685
ENSG00000267279.1:RP11-879F14.2	-3.1	0.00512102
ENSG00000172497.4:ACOT12	-2.94	0.00513396
ENSG00000115226.5:FNDC4	2.47	0.00514664
ENSG00000188886.3:ASTL	-2.16	0.00514878
ENSG00000225572.1:DOCK4-AS1	-3.15	0.00515157
ENSG00000227740.1:RP11-318C24.2	1.25	0.00516566
ENSG00000239272.1:RPL21P10	-1.31	0.0051678
ENSG00000137672.8:TRPC6	3.28	0.00517423
ENSG00000160886.9:LY6K	2.36	0.00520098
ENSG00000255666.1:RP11-867G2.6	3.75	0.005204
ENSG00000121068.9:TBX2	2.58	0.0052042
ENSG00000111424.6:VDR	1.43	0.00520595
ENSG00000233320.2:H2BFXP	-2.53	0.00521618
ENSG00000196396.5:PTPN1	-0.99	0.00521668
ENSG00000157240.2:FZD1	1.53	0.00522121
ENSG00000157110.11:RBPMS	1.84	0.0052235
ENSG00000087916.7:SLC6A14	2.66	0.00523244
ENSG00000258323.1:RP1-267L14.3	-1.91	0.00524511
ENSG00000263657.1:RP11-82O19.1	-1.67	0.00526517
ENSG00000172238.3:ATOH1	-3.36	0.00526706
ENSG00000231916.1:AC006033.22	2.73	0.00526915
ENSG00000256262.1:USP30-AS1	-1.64	0.00527284
ENSG00000140873.11:ADAMTS18	-3.04	0.00528028
ENSG00000218233.1:NEPNP	-1.59	0.00529305
ENSG00000178836.6:AC114812.5	3.46	0.00529744
ENSG00000258910.2:RP11-19E11.1	3.78	0.0053245
ENSG00000226044.1:RP11-463P17.1	3.44	0.00534212
ENSG00000144481.12:TRPM8	2.22	0.0053505
ENSG00000261247.1:GOLGA8T	-1.61	0.00535753
ENSG00000110448.6:CD5	-1.52	0.00536873
ENSG00000231802.1:AC009502.1	3.2	0.00536974
ENSG00000226752.3:PSMD5-AS1	-0.99	0.00538229
ENSG00000104765.10:BNIP3L	1.29	0.0053831
ENSG00000266729.1:RP11-534N16.1	3.43	0.00539918
ENSG00000100596.2:SPTLC2	0.89	0.00540503
ENSG00000258227.2:CLEC5A	3.92	0.00540941
ENSG00000211976.2:IGHV3-73	-3.76	0.00541759
ENSG00000141232.4:TOB1	1.42	0.00542516
ENSG00000253875.1:RP11-16P20.3	0.96	0.00542886
ENSG00000092607.9:TBX15	2.23	0.00543954
ENSG00000250682.1:LINC00491	3.64	0.00544049
ENSG00000122359.13:ANXA11	1.08	0.00544089
ENSG00000231948.2:HS1BP3-IT1	2.84	0.00544178
ENSG00000259954.1:IL21R-AS1	-2.79	0.00544286
ENSG00000225886.1:RP11-288L9.4	-2.24	0.00544389
ENSG00000196458.6:ZNF605	-1.22	0.00545097
ENSG00000225205.1:AC093818.1	1.36	0.00545749
ENSG00000214279.8:RP11-108K14.4	-1.74	0.00546414
ENSG00000261302.1:RP11-343H19.1	-1.73	0.00546753
ENSG00000188279.7:FAM25C	2.9	0.00547537
ENSG00000197106.6:SLC6A17	-3.2	0.00548224
ENSG00000260401.1:RP11-800A3.4	2.7	0.00549003
ENSG00000104626.10:ERI1	0.7	0.00549711
ENSG00000103978.11:TMEM87A	0.68	0.00550299
ENSG00000234040.3:RP11-254B13.4	-1.35	0.00553059
ENSG00000101460.8:MAP1LC3A	2.62	0.0055408
ENSG00000150165.13:ANXA8L1	1.92	0.00554823
ENSG00000068985.4:PAGE1	2.17	0.00556121
ENSG00000131409.8:LRRC4B	-1.96	0.00557247
ENSG00000258846.1:EEF1A1P33	-1.26	0.00558873
ENSG00000254726.2:MEX3A	-1.47	0.00559942
ENSG00000099260.6:PALMD	2.47	0.00562542
ENSG00000135318.7:NT5E	2.39	0.00564744
ENSG00000162670.8:BRINP3	-2.57	0.00565766
ENSG00000254416.1:RP11-347E10.1	-3.04	0.00566652
ENSG00000130164.7:LDLR	1.1	0.00566813
ENSG00000232774.3:RP11-47I22.3	2.13	0.00566823
ENSG00000123977.5:DAW1	-3.11	0.00568816
ENSG00000214029.3:ZNF891	-1.43	0.00569918
ENSG00000250305.4:KIAA1456	2.12	0.00570628
ENSG00000236779.1:RP11-430C7.2	-1.75	0.00571636
ENSG00000133574.5:GIMAP4	-3.42	0.00572967
ENSG00000228294.2:BMS1P17	-2.12	0.00573291
ENSG00000224769.1:AC069213.1	2.29	0.00573579
ENSG00000158373.7:HIST1H2BD	1.68	0.0057358
ENSG00000232053.2:AC009784.3	-3.21	0.00574863
ENSG00000187140.4:FOXD3	-2.71	0.00576034
ENSG00000262848.1:RP11-517A5.5	-1.01	0.00576814
ENSG00000198851.5:CD3E	-2.65	0.0057685
ENSG00000174483.15:BBS1	-1	0.00576862
ENSG00000072778.15:ACADVL	0.84	0.00578799
ENSG00000260494.1:AC002310.10	-1.29	0.0057904
ENSG00000237234.2:RP1-142L7.5	3.13	0.00579571
ENSG00000260765.2:CES1P2	3.36	0.00580027
ENSG00000229585.4:RPL21P44	-1.53	0.00580448
ENSG00000163347.5:CLDN1	2.44	0.00580455
ENSG00000267791.1:CTD-2659N19.2	0.95	0.00582118
ENSG00000196542.4:SPTSSB	2.54	0.00582707
ENSG00000162881.5:OXER1	2.15	0.00582779
ENSG00000226887.3:ERVMER34-1	2.81	0.00583055
ENSG00000242712.2:RN7SL529P	-1.14	0.00583109
ENSG00000103742.7:IGDCC4	2.3	0.00584242
ENSG00000128789.16:PSMG2	0.61	0.0058436
ENSG00000122859.4:NEUROG3	-3.63	0.00586337
ENSG00000142185.12:TRPM2	2.59	0.00586616
ENSG00000219294.5:PIP5K1P1	-2.06	0.0058781
ENSG00000184154.8:LRTOMT	-0.75	0.00590465
ENSG00000237643.1:RP11-462G2.1	3.68	0.00590514
ENSG00000111799.16:COL12A1	2.53	0.00590527
ENSG00000138411.6:HECW2	2.3	0.00591702
ENSG00000095303.10:PTGS1	2.43	0.00592461
ENSG00000248771.1:RP11-294O2.2	3.49	0.00593138
ENSG00000170423.8:KRT78	2.3	0.00594316
ENSG00000215218.3:UBE2QL1	-2.33	0.00594462
ENSG00000236583.1:AP004290.1	-1.91	0.00595738
ENSG00000182489.7:XKRX	-2.2	0.00596782
ENSG00000088726.11:TMEM40	2.34	0.00597757
ENSG00000182853.7:VMO1	1.72	0.00597759
ENSG00000227471.4:AKR1B15	2.51	0.00598329
ENSG00000215559.4:ANKRD20A11P	-2.51	0.00598397
ENSG00000250120.2:PCDHA10	-2.63	0.00598666
ENSG00000166856.1:GPR182	-1.63	0.0059947
ENSG00000259279.1:CTD-2033D15.1	2.55	0.00599692
ENSG00000226367.1:ST7-AS2	-2.68	0.00600908
ENSG00000137106.13:GRHPR	-1	0.00601211
ENSG00000069812.7:HES2	2.54	0.00601763
ENSG00000225450.1:RP3-508I15.14	1.17	0.00602962
ENSG00000125354.18:SEPT6	-1.73	0.00603077
ENSG00000146910.7:CNPY1	-2.77	0.00604809
ENSG00000227744.4:AC114788.2	3.57	0.00604927
ENSG00000151575.10:TEX9	-1.31	0.00605812
ENSG00000106546.8:AHR	1.92	0.00606774
ENSG00000261758.1:RP11-102M11.2	-1.39	0.00606851
ENSG00000256164.1:RP11-264F23.3	-3.44	0.00607003
ENSG00000122133.12:PAEP	2.51	0.00607454
ENSG00000178917.10:ZNF852	-0.84	0.00607969
ENSG00000144746.6:ARL6IP5	0.85	0.00612768
ENSG00000224973.1:LARGE-AS1	-2.91	0.00612894
ENSG00000224738.1:AC099850.1	-0.81	0.00613629
ENSG00000260063.1:RP5-968P14.2	-0.9	0.0061363
ENSG00000242173.4:ARHGDIG	-2.21	0.00613838
ENSG00000270402.1:CTC-412M14.5	-1.77	0.00615008
ENSG00000261188.1:CTA-445C9.14	-1.01	0.00615762
ENSG00000075290.7:WNT8B	-1.48	0.00616804
ENSG00000230650.1:AC112229.1	2.21	0.0061728
ENSG00000225969.1:LINC00035	2.15	0.00617498
ENSG00000257042.1:RP11-993B23.3	2.14	0.00617633
ENSG00000141098.8:GFOD2	-0.65	0.00618829
ENSG00000172748.8:ZNF596	0.75	0.00619337
ENSG00000205020.7:CCL4L1	-3.61	0.00619665
ENSG00000233276.2:GPX1	1.96	0.00622335
ENSG00000134201.6:GSTM5	-1.9	0.0062275
ENSG00000029534.15:ANK1	2.28	0.00623232
ENSG00000142606.11:MMEL1	2.6	0.00623402
ENSG00000176692.4:FOXC2	2.07	0.00624273
ENSG00000145979.13:TBC1D7	-0.95	0.00627559
ENSG00000213997.3:PGAM1P7	-1.64	0.00627633
ENSG00000101197.8:BIRC7	2.36	0.00627976
ENSG00000140807.4:NKD1	2.08	0.00628595
ENSG00000247121.2:CTD-2260A17.2	-1.46	0.00629874
ENSG00000249159.2:RP11-480D4.2	-2.93	0.00632466
ENSG00000175826.7:CTDNEP1	0.53	0.00633219
ENSG00000233785.1:RP13-314C10.5	-2.2	0.00633236
ENSG00000224401.2:RPL7P57	-1.17	0.00633916
ENSG00000114353.12:GNAI2	0.85	0.00634409
ENSG00000215482.3:CALM2P3	-1.94	0.0063536
ENSG00000187017.10:ESPN	2.28	0.0063611
ENSG00000124882.3:EREG	2.84	0.00636123
ENSG00000224786.1:CETN4P	-1.68	0.00636462
ENSG00000223657.2:KRT8P51	3.08	0.006369
ENSG00000256574.2:OR13A1	2.68	0.00637453
ENSG00000117868.11:ESYT2	0.91	0.00639451
ENSG00000226806.1:AC011893.3	2.73	0.00640607
ENSG00000111700.8:SLCO1B3	3.25	0.0064065
ENSG00000151461.15:UPF2	-0.51	0.00640764
ENSG00000110195.7:FOLR1	2.36	0.00642372
ENSG00000106302.5:HYAL4	2.95	0.00642458
ENSG00000104899.4:AMH	1.66	0.00642634
ENSG00000187715.9:KBTBD12	2.74	0.00643926
ENSG00000140459.13:CYP11A1	2.75	0.00644863
ENSG00000176092.9:AIM1L	2.31	0.00648596
ENSG00000010932.11:FMO1	-2.48	0.00649822
ENSG00000262533.1:RP11-667K14.4	0.62	0.00650024
ENSG00000227482.1:RP11-18B16.2	3.02	0.0065012
ENSG00000198768.6:APCDD1L	2.29	0.00651295
ENSG00000180777.9:ANKRD30B	-2.4	0.00652972
ENSG00000224819.1:AC093843.1	3.01	0.00653562
ENSG00000127418.10:FGFRL1	1.8	0.00653893
ENSG00000138293.15:NCOA4	0.53	0.00654345
ENSG00000257302.1:FAHD2P1	3.42	0.00657036
ENSG00000157150.4:TIMP4	3.03	0.0065796
ENSG00000166770.6:ZNF667-AS1	1.98	0.00659527
ENSG00000272214.1:AC079602.1	2.78	0.00659701
ENSG00000054983.12:GALC	2.04	0.00660314
ENSG00000158555.10:GDPD5	1.66	0.00663288
ENSG00000114698.10:PLSCR4	2.66	0.00664368
ENSG00000227688.2:HNRNPA3P2	-2.56	0.00665157
ENSG00000134827.3:TCN1	2.5	0.00666292
ENSG00000101440.5:ASIP	-1.18	0.00668617
ENSG00000237764.2:RP11-3B12.2	3.58	0.00669087
ENSG00000162894.7:FAIM3	-2.54	0.00670083
ENSG00000238286.1:SLC35E1P1	-1.31	0.00671926
ENSG00000273340.1:MICE	-1.79	0.00671987
ENSG00000247137.4:RP11-727A23.5	-0.93	0.0067465
ENSG00000228037.1:RP3-395M20.9	-1.98	0.00676734
ENSG00000233569.1:RP11-500B12.1	3.87	0.00678705
ENSG00000016864.12:GLT8D1	0.63	0.00679164
ENSG00000248866.1:USP46-AS1	-1.11	0.00679653
ENSG00000263875.1:AL353629.1	1.07	0.0068
ENSG00000146938.10:NLGN4X	2.56	0.00680509
ENSG00000181885.14:CLDN7	2.65	0.00682076
ENSG00000054282.11:SDCCAG8	0.8	0.00682397
ENSG00000183621.11:ZNF438	1.42	0.00683173
ENSG00000258102.1:RP11-809C9.2	-2.96	0.00685397
ENSG00000151715.3:TMEM45B	2.7	0.00687072
ENSG00000100629.12:CEP128	-0.95	0.00687543
ENSG00000104904.8:OAZ1	0.6	0.00688705
ENSG00000258197.1:NKX2-2-AS1	-2.46	0.00688965
ENSG00000198019.8:FCGR1B	3.37	0.00692939
ENSG00000156253.2:RWDD2B	0.64	0.00698086
ENSG00000019186.5:CYP24A1	2.05	0.00700475
ENSG00000226048.1:YBX1P8	-2.81	0.00701012
ENSG00000263307.1:RP11-166B2.8	-1.07	0.00701213
ENSG00000237512.2:UNC5B-AS1	2.61	0.00701359
ENSG00000153246.7:PLA2R1	2.35	0.00703222
ENSG00000243646.4:IL10RB	1.02	0.00704141
ENSG00000162819.7:BROX	0.61	0.00704295
ENSG00000095370.15:SH2D3C	-2.46	0.00705271
ENSG00000112246.5:SIM1	2.49	0.00706032
ENSG00000227745.1:AC098826.5	-3.25	0.00709175
ENSG00000260725.1:AC005307.1	-2.92	0.0070943
ENSG00000235060.1:VDAC1P4	-1.51	0.00709921
ENSG00000257951.1:RP11-554D14.4	-2.88	0.00710318
ENSG00000232027.2:RP11-275F13.3	-0.92	0.00711176
ENSG00000137491.10:SLCO2B1	1.79	0.00711196
ENSG00000268438.1:CTD-2607J13.1	-2.48	0.00713716
ENSG00000151617.11:EDNRA	2.65	0.00714026
ENSG00000160654.5:CD3G	-3	0.00716324
ENSG00000123146.15:CD97	1.35	0.00717974
ENSG00000164746.9:C7orf57	2.4	0.0071933
ENSG00000142549.9:IGLON5	-1.5	0.00721525
ENSG00000204277.1:RP11-219G17.4	-2.89	0.00722133
ENSG00000011028.9:MRC2	2.32	0.00723083
ENSG00000259827.1:RP11-343H19.2	1.68	0.00723319
ENSG00000138594.8:TMOD3	0.74	0.0072361
ENSG00000253851.1:RP11-318M2.3	2.89	0.00723877
ENSG00000124749.12:COL21A1	2.06	0.00728453
ENSG00000224081.3:LINC01057	2.42	0.00728715
ENSG00000231536.1:AC123886.2	-2.97	0.00730097
ENSG00000233780.3:HNRNPA1P30	-1.12	0.00732773
ENSG00000231632.1:RP11-82L18.4	2.81	0.00733991
ENSG00000144136.6:SLC20A1	1.1	0.00734973
ENSG00000104055.10:TGM5	2.6	0.00735463
ENSG00000179776.13:CDH5	2.72	0.00736347
ENSG00000187855.5:ASCL4	-3.66	0.00736531
ENSG00000255397.1:AC022182.2	-1.17	0.00737672
ENSG00000122367.15:LDB3	-1.34	0.0073915
ENSG00000260412.1:RP11-438B23.2	3.21	0.00740007
ENSG00000249502.1:AC006160.5	-1.32	0.00740031
ENSG00000007933.8:FMO3	-2.57	0.00740587
ENSG00000262003.1:RP11-676J12.7	3.13	0.00740898
ENSG00000085265.6:FCN1	3.82	0.0074111
ENSG00000109184.10:DCUN1D4	-0.87	0.00742223
ENSG00000184596.4:AF207550.1	-1.19	0.00742433
ENSG00000271916.1:RP11-884K10.6	-2.96	0.00746832
ENSG00000263986.1:RP11-746M1.1	0.72	0.00749276
ENSG00000128606.8:LRRC17	1.57	0.00749377
ENSG00000126062.3:TMEM115	0.76	0.00750066
ENSG00000140090.13:SLC24A4	-2.4	0.00750349
ENSG00000260571.1:RP11-546B15.2	0.92	0.00751711
ENSG00000159921.10:GNE	1.47	0.00753684
ENSG00000176454.9:LPCAT4	1.04	0.00755877
ENSG00000163081.2:CCDC140	-3.42	0.00756124
ENSG00000252877.1:RNA5SP312	-1.56	0.0075684
ENSG00000246363.2:RP11-13A1.1	2.44	0.00756989
ENSG00000122223.8:CD244	3.21	0.00757156
ENSG00000273342.1:KB-1440D3.14	-1.96	0.00757785
ENSG00000105492.11:SIGLEC6	2.57	0.0075808
ENSG00000273247.1:RP11-83A24.2	-0.75	0.00759952
ENSG00000215835.2:RP11-9L18.2	-0.68	0.00762898
ENSG00000107105.10:ELAVL2	2.1	0.00764039
ENSG00000185155.7:MIXL1	-2.09	0.00766132
ENSG00000134489.6:HRH4	2.36	0.00767256
ENSG00000227076.1:RP11-4C20.4	2.82	0.00767309
ENSG00000253230.2:LINC00599	2.85	0.00767887
ENSG00000187837.2:HIST1H1C	1.46	0.00769335
ENSG00000253193.4:FCGR1C	3.58	0.0077042
ENSG00000079308.12:TNS1	2.41	0.00770836
ENSG00000133805.11:AMPD3	1.58	0.00774489
ENSG00000087086.9:FTL	1.36	0.00776973
ENSG00000224141.1:AL109763.2	-2.96	0.00777009
ENSG00000181392.10:SYNE4	1.95	0.00777451
ENSG00000170264.8:FAM161A	-0.9	0.00778364
ENSG00000100365.10:NCF4	2.92	0.00779067
ENSG00000242109.1:NPM1P23	3.25	0.00779406
ENSG00000105894.7:PTN	2.07	0.00779426
ENSG00000224897.2:RP11-3B12.1	1.46	0.00780122
ENSG00000162779.16:AXDND1	-1.44	0.00780218
ENSG00000105223.14:PLD3	1.1	0.00781334
ENSG00000170412.12:GPRC5C	2.14	0.00782205
ENSG00000108551.4:RASD1	1.82	0.00782615
ENSG00000225880.4:LINC00115	-0.76	0.00783103
[truncated: 54,320 more rows]

## Sheet: Supplementary Fig 1
	Supplementary Fig 1b					Supplementary Fig 1c										Supplementary Fig 1e
	BTSA1		BTSA1.2			Cell line	SU-DHL4		SU-DHL6		SU-DHL8		Farage			Temperature (°C)	DMSO		BTSA1.2 (40 uM)
(μM)	Mean	STD	Mean	STD		[BTSA1.2], uM	Mean	STD	Mean	STD	Mean	STD	Mean	STD			Mean	STD	Mean	STD
10	1.72222	0.235702	3.61647	2.21962		20	4.29881	0.801684	0.17503	0.0829338	0.0164167	0.00405497	0.559888	0.114477		25	100	0	100	0
5	3.43495	2.22896	3.0304	3.8287		10	6.89031	1.36907	0.650316	0.294134	0.021739	0.0134951	1.02038	0.108601		50	92.8057	7.70641	90.9839	7.97156
2.5	4.4557	1.55934	5.39077	3.96822		5	8.50155	3.08621	2.82363	2.27549	0.163331	0.0536656	1.62444	0.117436		52.1	70.7112	12.1712	82.9303	2.99338
1.25	9.9102	5.37565	13.8636	2.54253		3.75	14.3084	5.51056	10.6515	0.609302	1.43189	0.800731	3.69717	0.833337		55.4	54.3994	2.50368	66.7879	6.53343
0.625	31.4977	6.06037	21.7668	0.64399		2.5	19.9225	5.61507	24.0176	1.68049	9.37019	4.3954	14.2775	6.6217		59.4	40.0193	8.61709	61.9618	6.91963
0.3125	41.6993	1.81748	31.903	15.782		1.875	27.6434	5.34885	43.7465	4.91185	10.9096	11.6861	27.4106	3.92483		64.9	27.2592	9.36869	45.8724	6.30903
0.15625	67.5735	5.80209	38.2544	3.5551		1.25	51.4565	8.3815	69.4723	7.37907	23.6222	3.49993	51.3083	2.66876		69.2	18.0062	4.4629	24.2714	12.2057
0.078125	76.9804	2.15044	74.2182	4.28169		0.9375	65.2977	11.7326	92.1528	6.22658	35.8784	7.72727	72.4548	7.18491		72.1	16.8352	4.90957	14.5855	3.74771
0.039063	84.4999	2.97321	81.8077	11.6532		0.625	89.6014	6.20399	102.676	2.57356	50.5437	6.40006	102.457	3.70063		74	20.0288	8.14928	13.2635	5.63851
0.019531	92.174	3.55846	88.2502	8.42735		0.3125	88.4032	4.33233	98.1352	5.68734	78.5931	9.03605	91.462	2.63938
0.009766	93.0754	3.63512	89.099	16.5368		0.15625	98.8871	12.1277	93.7586	1.33296	91.2486	1.48586	102.697	5.29214
																Supplementary Fig 1g
						Cell line	SU-DHL4		SU-DHL6		SU-DHL8		Farage			Temperature (°C)	DMSO		BTSA1.2 (40 uM)
						[BTSA1], uM	Mean	STD	Mean	STD	Mean	STD	Mean	STD			Mean	STD	Mean	STD
						20	6.42966	0.995124	1.37762	1.03115	0.424547	0.0627759	1.17254	0.864439		25	100	0	100	0
						10	7.15656	2.23144	0.790512	0.622036	0.154834	0.172891	0.854444	0.771586		50	98.5433	2.52302	97.3357	4.61476
						5	10.5967	1.72683	7.42696	0.879286	0.0676077	0.0553482	2.29409	1.1461		52.1	103.695	3.83825	95.7807	7.30803
						3.75	21.5858	7.84866	20.2483	2.18102	0.209282	0.163014	6.25155	1.5473		55.4	87.8661	11.8524	100.488	3.1966
						2.5	43.9322	5.79782	56.0858	7.80721	1.07547	0.318929	26.6087	5.12889		59.4	62.1795	13.2858	81.8319	11.0595
						1.875	56.9191	8.98274	61.2973	3.42993	7.7236	3.88623	42.6036	6.57911		64.9	21.7347	10.5609	51.2687	10.3949
						1.25	86.032	9.20635	87.0768	6.31517	33.7115	9.29357	73.0094	7.20613		69.2	14.8814	12.4056	18.5077	6.07343
						0.9375	89.9274	2.4363	95.743	6.32537	68.136	6.46255	87.9601	5.46237		72.1	7.31479	6.09727	6.36058	4.09831
						0.625	88.1223	9.38208	103.223	11.5279	76.9492	5.57258	100.723	1.85009		74	3.97872	3.78265	5.16144	4.3812
						0.3125	92.3028	5.75623	99.7509	1.61339	90.0993	0.903591	103.98	1.694
						0.15625	93.5743	2.34818	103.206	2.06727	90.4406	1.90078	95.0147	1.90854

## Sheet: Supplementary Fig 2
					Supplementary Fig 2d							Supplementary Fig 2e
					WBC counts (K/uL)							NE counts (K/uL)
					Vehicle		BTSA1 200 mg/kg		BTSA1.2 200 mg/kg			Vehicle		BTSA1 200 mg/kg		BTSA1.2 200 mg/kg
					0 Days after first treatment	2 Days after first treatment	0 Days after first treatment	2 Days after first treatment	0 Days after first treatment	2 Days after first treatment		0 Days after first treatment	2 Days after first treatment	0 Days after first treatment	2 Days after first treatment	0 Days after first treatment	2 Days after first treatment
					13.94	11.28	7.4	17.62	11.74	9.26		3.39	2.44	1.78	9.78	2.91	2.3
					7.66	8.04	11.52	18.52	11.9	7.44		1.89	1.67	2.69	10.44	2.72	2.26
					11.28	14.22	12.6	15.44	12.06	7.5		2.21	1.34	3.05	8.29	2.29	2.07
					12.26	9.98	10.36	11.36	10.16	4.56		2.66	2.15	2.24	6.75	2.32	3.58
					11.82	11.7			10.92	7.46		1.93	2.52			1.9	1.04

## Sheet: Supplementary Fig 3
Supplementary Fig 3a																					Supplementary Fig 3b
Mean and SD cell viability																					Sensitivity	Cell line	IC50 (uM)
Leukemia panel:																					Sensitive IC50 <3 uM	MOLM13	0.3221
Cell line	HL60		HEL		U937		SKML		OCI AML3		ML2		MOLM-13									MV4-11	0.4173
[BTSA1.2], uM	Mean	STD	Mean	STD	Mean	STD	Mean	STD	Mean	STD	Mean	STD	Mean	STD								SU-DHL-5	0.6797
20	0.342059	0.184403	0.620001	0.23645	12.9847	1.1743	0.906691	0.36349	2.79522	0.586593	0.353353	0.529934	0.207634	0.0400003								SU-DHL-6	1.299
10	0.644409	0.0540808	12.6615	2.06401	31.5542	1.88152	8.6846	5.12572	34.4345	5.55531	4.21564	0.474654	0.494015	0.3747								Farage	1.321
7.5	1.5925	0.447746	27.779	1.90719	33.6102	2.00936	18.0214	1.97173	44.8258	9.65008	8.74111	4.54926										SU-DHL-4	1.753
5	1.80273	0.508127	49.6603	3.8101	54.9226	10.5263	21.0313	3.1128	57.328	1.64427	27.5112	0.846328	1.89581	0.503186								REC-1	1.777
2.5	28.9881	10.6405	77.8184	5.03752	72.9623	3.12662	47.7278	7.58298	74.6669	5.04991	74.1844	6.12256	3.2389	1.17471								OCI AML2	1.8
1.25	81.125	2.57478	103.706	8.55867	89.6382	9.42937	70.6578	8.70092	82.7019	3.88318	96.3517	3.19758	10.9301	0.897128								Pfeiffer	1.877
0.625	100.021	8.94501	104.787	4.84828	98.5334	2.98426	90.4579	10.9305	82.7217	5.05595	103.642	6.37408	37.2438	2.6376								HL60	1.919
0.3	91.3131	3.11022	101.774	9.47356	93.6041	0.773823	95.5363	6.02369	99.0745	1.18024	105.753	1.549	58.7584	9.84872								H1703	2.03
0	97.1536	7.1885	96.3087	6.10859	94.8527	8.72535	107.447	4.02746	104.951	6.52292	103.179	9.73496	105.124	7.24664								H460	2.3
																						SKML	2.331
																						SU-DHL-16	2.365
Lymphoma panel:																						H23	2.8
Cell line	Farage		Z138		REC-1		Pfeiffer		Namalwa		SU-DHL-16		SU-DHL-5		SU-DHL-4		SU-DHL-6				Intermediate sensitivity IC50 >3uM; <10uM	H520	3
[BTSA1.2], uM	Mean	STD	Mean	STD	Mean	STD	Mean	STD	Mean	STD	Mean	STD	Mean	STD	Mean	STD	Mean	STD				Z138	3.242
20	0.814303	0.848626	1.12983	0.755124	0.644882	0.676588	1.7852	0.808299	4.35171	1.66893	0.458909	0.509894	0.427879	0.558775	1.39398	0.539531	0.136243	0.186418				OCI AML3	3.582
15	0.710178	0.076	3.10318	1.50936	0.187648	0.0365988	1.76756	0.276721	7.70923	0.766711	0.230434	0.0483955	0.124971	0.0115106	2.71749	0.371476	0.170475	0.248595				Namalwa	3.675
10	1.36976	0.336576	5.07351	3.18048	3.72071	5.69521	3.99007	1.32703	19.2893	0.177147	1.37884	0.643286	0.302743	0.0844599	3.73913	0.855143	0.227885	0.145654				BXPC3	4.009
7.5	0.867833	0.513959	7.79723	5.00434	2.27324	1.06797	4.1486	0.835482	25.7983	0.58116	0.538785	0.173174	0.253417	0.0747461	3.79418	0.475985	0.571758	0.0510743				HEL	4.845
5	3.14117	1.35025	38.8262	5.21236	14.3195	1.00208	12.8919	1.28499	33.804	5.75214	23.4752	2.50996	1.24821	0.132547	14.5737	1.69797	6.29456	1.57403				U937	5.265
2.5	14.8474	1.11766	63.4365	1.50548	42.4447	2.54385	49.7219	6.42848	65.3067	4.12046	57.2448	5.44773	1.38411	0.121726	46.1172	6.03761	24.5674	0.381378				ML2	5.528
1.25	60.3679	12.696	83.6704	7.56221	70.1995	4.63523	70.373	2.68539	86.5142	2.80612	75.3377	3.67007	5.03937	1.49123	65.1312	4.119	51.6131	0.191652				IOS	5.94
0.625	91.6854	14.1244	97.2703	3.47119	83.2449	3.8173	79.3596	3.80689	90.9303	3.78352	88.7769	4.19562	60.1575	25.9969	77.8885	7.60874	82.6107	3.09254				Calu-6	6.4
0.5	69.1799	17.4184	88.7769	4.83922	73.4697	5.21665	76.634	8.28144	104.373	4.43948	86.3945	5.5117	79.2225	10.2045	80.0003	3.755	81.2069	4.52721				HCT116	8.247
0	103.939	5.03039	101.817	2.70325	99.3283	1.66706	99.623	2.60621	99.6118	1.56889	102.621	2.34824	100.578	2.47345	98.0103	9.06968	106.293	4.87972			Resistant IC50 > 10 uM	HN31	41.67
																						ASPC1	10.15
																						HN5	10.73
NSCLC panel:																						A375	10.76
Cell line	H520		H1703		H460			Cell line	Calu6		H23		HOP92									SKMEL2	10.91
[BTSA1.2], uM	Mean	STD	Mean	STD	Mean	STD		[BTSA1.2], uM	Mean	STD	Mean	STD	Mean	STD								COLO320	11.37
20	19.617	16.4486	11.6621	1.12174	12.7932	2.68689		40	4.24837	1.28223	37.2986	0.59912	19.587	12.7224								SW480	11.89
15	32.2977	2.10404	16.1741	1.55985	14.3009	3.52239		20	13.2124	2.88455	45.6973	13.5496	63.7508	3.45								DLD1	12.22
10	37.5497	3.55955	25.8438	1.42981	21.5459	3.37028		10	30.2273	2.48527	74.7948	0.105128	105.134	4.11614								HT29	12.29
7.5	53.0114	1.09303	30.0676	2.90068	32.6427	6.10768		5	60.9857	5.17084	90.875	0.702651	96.3708	8.72686								CAPAN 2	12.5
5	62.9688	9.18323	41.9237	2.30592	43.7525	9.17389		2.5	88.2614	5.08798	96.1849	2.6293	100.601	2.72371								MDA68LN	12.84
2.5	99.0733	3.09238	73.9234	5.7252	78.7214	2.69527		1.25	95.6304	1.77908	102.355	3.45515	99.5868	6.19766								RKO	13.3
1.25	89.0415	8.57931	85.421	1.94726	81.9959	2.04197		0.625	101.329	5.76697	97.4278	1.54268	103.442	11.8417								MCF7	15.89
0.625	95.5968	1.33112	92.7257	4.84859	88.3167	1.35423		0.3125	97.1071	4.72797	103.619	3.20157	104.803	11.0846								MIAPACA2	17.65
0.5	86.655	6.36399	89.2743	2.10711	91.0876	5.34777		0.15625	98.1075	6.31477	104.123	3.16023	101.773	3.91688								LM2	18.31
0	107.256	9.2	101.182	2.79042	99.1078	2.32774		0.078125	91.5735	2.43858	103.479	6.85379	100.661	6.42025								UMSCC47	20.61
								0	95.783	0.858181	101	1.41421	101.5	2.12132								HOP92	23.7
																						HS578T	29.05
																						MDAMB231	29.99
Breast panel:																						CAPAN-1	32.45
Cell line	HS578T		SKBR3		LM2		MDA-MB-231		MCF7													SKRB3	34.26
[BTSA1.2], uM	Mean	STD	Mean	STD	Mean	STD	Mean	STD	Mean	STD												SKMEL30	43.5
40	49.1515	5.92254	15.4499	0.607382	14.7055	1.66177	8.44555	1.53516	29.6292	3.02862												HN30	78.94
20	78.8546	5.09111	33.0848	1.94961	25.5824	0.031468	31.3898	1.29918	27.1222	1.12585
10	91.0695	1.13751	89.5207	5.00808	56.4776	8.15669	75.9279	1.17992	49.9805	10.2844
5	92.5614	1.10862	98.5506	4.37544	78.8363	1.86111	91.5649	6.04442	102.217	0.22551
2.5	98.6869	0.771071	100.35	2.95161	96.4476	4.5371	100.624	3.00583	106.483	4.56525
1.25	105.418	0.444825	106.644	1.0329	108.503	0.10482	102.909	0.674588	113.688	4.84038
0.625	107.997	2.94064	111.339	1.71159	108.851	1.48437	102.46	1.11258	105.225	0.9988
0.3125	108.431	1.36061	112.598	4.18483	111.557	3.16687	103.448	2.86385	116.7	3.3042
0.15625	108.808	3.06778	123.846	8.88418	113.659	1.66485	106.979	0.550562	110.401	2.02801
0.039063	110.91	2.14482	116.843	5.91119	114.368	1.85596	107.116	1.98452	114.371	6.2659
0	107.328	11.0784	123.242	3.55938	112.194	0.85468	107.756	3.99773	112.272	0.522008
HNCC panel:
Cell line	UMSCC47		MDA68LN		HN30		HN5		HN31
[BTSA1.2], uM	Mean	STD	Mean	STD	Mean	STD	Mean	STD	Mean	STD
40	29.3929	10.178	20.2977	2.55486	48.8123	9.41164	4.36962	1.0641	49.6684	9.22216
20	68.2311	5.05997	39.4548	11.2599	73.1498	13.1914	21.82	8.68941	79.8652	15.5085
10	108.593	2.94771	71.7023	13.8325	104.865	6.24921	69.0448	16.4805	89.5219	13.741
5	129.515	0.980225	95.7103	7.75839	110.55	14.9198	99.3563	37.8773	92.1455	14.2037
2.5	109.928	12.8927	108.81	10.825	126.57	30.7265	104.934	28.7153	98.289	17.7527
1.25	107.622	18.9395	115.532	4.0653	125.894	18.1121	131.162	1.65771	95.1176	6.90472
0.625	124.77	12.0095	113.186	19.1672	135.734	9.07327	135.353	0.497237	95.7804	5.96741
0.3125	105.586	7.17098	109.278	6.66498	135.734	9.07327	129.416	12.992	99.8114	0.266686
0.15625	98.3561	1.84031	106.751	15.4914	119.279	27.264	112.78	24.2718	101.143	17.1022
0	98.3561	1.84031	106.751	15.4914	119.279	27.264	112.78	24.2718	101.143	17.1022
Colon panel:
Cell line	RKO		DLD1		HT29		COLO320		HCT116		SW480
[BTSA1.2], uM	Mean	STD	Mean	STD	Mean	STD	Mean	STD	Mean	STD	Mean	STD
40	12.1949	1.36382	10.848	0.333717	19.2358	0.84681	13.7166	0.0396301	9.48862	1.42513	15.4157	0.736621
20	36.4582	3.25954	25.633	3.59364	29.4766	1.27816	23.4822	2.30644	40.3128	1.63615	33.1449	0.814311
10	59.7423	9.04025	64.1673	0.0207664	54.9291	3.16227	54.4844	0.555094	69.4137	0.760752	56.2615	0.943924
5	82.392	6.75146	76.3872	3.00279	80.1777	8.24496	80.0088	2.43231	91.3158	1.52524	70.8169	1.26889
2.5	95.7495	1.63415	101.919	0.523524	100.993	2.7288	109.002	1.0205	102.159	1.56766	95.5891	0.553999
1.25	107.872	5.32276	100.717	1.53393	109.898	1.3135	103.33	2.96809	106.107	0.0446621	107.023	1.9071
0.625	109.335	4.67134	113.043	3.51507	112.052	2.57841	116.703	2.01633	108.924	4.24942	111.707	4.23206
0.3125	114.227	3.92247	109.742	2.34243	107.555	5.95599	111.36	2.51048	111.052	1.86042	111.397	7.00182
0.15625	117.265	1.36444	114.342	1.56217	110.934	0.293394	112.879	2.07401	110.593	1.22671	114.624	2.22228
0	113.808	3.63037	108.301	4.16353	109.254	6.7455	108.466	2.11201	110.083	0.181213	112.435	0.173309
Pancreatic panel:
Cell line	Capan-1		ASPC1		BxPC3		Capan-2		Mia PaCa-2
[BTSA1.2], uM	Mean	STD	Mean	STD	Mean	STD	Mean	STD	Mean	STD
40	35.4946	4.04478	19.5684	0.150105	10.7068	0.0482954	4.01028	0.119968	35.115	0.953908
20	79.3497	1.24554	37.3105	7.7007	20.782	1.36472	16.4373	3.49799	36.8691	4.162
10	101.297	0.404294	71.4937	3.58393	20.8294	0.502696	65.5079	2.73678	58.3334	7.70351
5	99.5796	1.84779	94.7777	9.40634	31.0605	2.14616	94.9194	0.481929	77.2366	10.1066
2.5	98.3973	1.58234	107.103	3.75643	64.7235	0.691246	93.945	3.39639	97.497	1.97128
1.25	104.397	0.165469	113.514	4.80875	88.3772	0.557745	99.5898	5.97821	107.912	1.73114
0.625	103.334	5.51374	114.694	5.63684	85.4722	11.9413	104.53	1.84682	117.621	0.451841
0.3125	102.677	1.69438	114.853	0.32838	105.862	10.2916	106.751	0.294369	114.049	1.80404
0.15625	104.83	1.2581	111.187	5.62829	106.142	5.49167	108.4	0.492571	118.327	1.82844
0	108.918	2.2345	112.266	9.26932	114.579	5.0923	102.254	2.48428	111.618	3.80197
Melanoma and Ovarian panel:
Cell line	IOS		A375		SKMEL2		SKMEL30
[BTSA1.2], uM	Mean	STD	Mean	STD	Mean	STD	Mean	STD
40	9.1677	0.564932	11.1772	0.451629	24.8888	1.42795	53.4664	1.51323
20	16.4049	0.289583	33.9189	5.50083	47.9382	3.87186	82.3526	9.59369
10	29.3163	0.354803	45.4747	2.84065	57.7144	3.44893	115.293	3.56092
5	61.3277	10.3307	75.6324	1.38558	64.8027	2.42173	114.302	1.93295
2.5	92.1698	4.22089	95.7372	2.3104	71.3576	0.578703	105.237	3.59359
1.25	95.8649	0.40894	102.564	2.10951	80.68	2.47245	102.144	0.242043
0.625	103.396	1.22653	103.402	1.50246	89.9226	0.389651	109.471	5.38766
0.3125	102.328	2.07649	105.565	2.84179	93.2678	7.33579	101.922	1.07579
0.15625	104.635	4.68828	106.369	0.614193	93.4998	4.60501	107.331	1.36443
0	102.691	2.25944	105.377	5.95844	94.0397	10.0201	103.56	1.91315

[truncated: 11 more sheets: Supplementary Fig 4, Supplementary Fig 5, Supplementary Fig 6, Supplementary Fig 7, Supplementary Fig 8, Supplementary Fig 9, Supplementary Fig 10, Supplementary Fig 11, Supplementary Fig 12, Supplementary Fig 13, Supplementary Fig 14]
